# Supplementary material for: 2-[1-(1-Naphth­yl)-1H-1,2,3-triazol-4-yl]pyridine
Source: Acta Crystallogr Sect E Struct Rep Online. 2009 Apr 30;65(Pt 5):o1146. doi: 10.1107/S160053680901407X (PMC2977814; doi:10.1107/S160053680901407X)
Supplement: Supplementary file 1 [file e-65-o1146-sup1.cif]

##############################################################################
###                                                                        ###
###        Electronic paper (Acta Crystallographica Section E)             ###
###                                                                        ###
##############################################################################
#                                                                            #
# This CIF contains the data in a paper accepted for publication in Acta     #
# Crystallographica Section E. It conforms to the requirements of Notes      #
# for Authors for Section E, and has been peer reviewed under the auspices   #
# of the IUCr Commission on Journals.                                        #
#                                                                            #
# Full details of the Crystallographic Information File format               #
# are given in the paper "The Crystallographic Information File (CIF):       #
# a New Standard Archive File for Crystallography" by S. R. Hall, F. H.      #
# Allen and I. D. Brown [Acta Cryst. (1991), A47, 655-685].                  #
#                                                                            #
# The current version of the core CIF dictionary is obtainable from          #
# ftp://ftp.iucr.org/pub/cif_core.dic. The current version number is 2.4.    #
#                                                                            #
# Software is freely available for graphical display of the structure(s) in  #
# this CIF.  For information consult the CIF home page http://www.iucr.org/  #
# cif/home.html                                                              #
#                                                                            #
# This file may be used for bona fide research purposes within the           #
# scientific community so long as proper attribution is given to the journal # 
# article from which it was obtained.                                        #
#                                                                            #
##############################################################################
                                             
data_I
_audit_creation_method     SHELXL97
_chemical_name_systematic
;
2-[1-(1-Naphthyl)-1<i>H</i>-1,2,3-triazol-4-yl]pyridine
;
_chemical_name_common     ?
_chemical_formula_moiety     'C17 H12 N4'
_chemical_formula_sum     'C17 H12 N4'
_chemical_formula_iupac     'C17 H12 N4'
_chemical_formula_weight     272.31
_chemical_melting_point     ?
_symmetry_cell_setting     orthorhombic
_symmetry_space_group_name_H-M     'P b c a'
loop_
    _symmetry_equiv_pos_as_xyz
    'x, y, z'
    '-x+1/2, -y, z+1/2'
    '-x, y+1/2, -z+1/2'
    'x+1/2, -y+1/2, -z'
    '-x, -y, -z'
    'x-1/2, y, -z-1/2'
    'x, -y-1/2, z-1/2'
    '-x-1/2, y-1/2, z'
_cell_length_a     11.6378(4)
_cell_length_b     9.3228(4)
_cell_length_c     25.0592(9)
_cell_angle_alpha     90.00
_cell_angle_beta     90.00
_cell_angle_gamma     90.00
_cell_volume     2718.84(18)
_cell_formula_units_Z     8
_cell_measurement_reflns_used     4456
_cell_measurement_theta_min     2.388
_cell_measurement_theta_max     20.931
_cell_measurement_temperature     296(2)
_exptl_crystal_description     stick
_exptl_crystal_colour     colourless
_exptl_crystal_size_max     0.63
_exptl_crystal_size_mid     0.18
_exptl_crystal_size_min     0.07
_exptl_crystal_density_diffrn     1.330
_exptl_crystal_density_meas     ?
_exptl_crystal_density_method     'not measured'
_exptl_crystal_F_000     1136
_exptl_absorpt_coefficient_mu     0.083
_exptl_absorpt_correction_type     multi-scan
_exptl_absorpt_process_details     '(SADABS; Sheldrick, 2008a)'
_exptl_absorpt_correction_T_min     0.9497
_exptl_absorpt_correction_T_max     0.9942
_exptl_special_details
;
;
_diffrn_ambient_temperature     296(2)
_diffrn_radiation_type     MoK\a
_diffrn_radiation_wavelength     0.71073
_diffrn_radiation_source     'fine-focus sealed tube'
_diffrn_radiation_monochromator     graphite
_diffrn_measurement_device_type     'Bruker Kappa APEXII'
_diffrn_measurement_method     \w
_diffrn_detector_area_resol_mean     ?
_diffrn_reflns_number     14517
_diffrn_reflns_av_R_equivalents     0.0266
_diffrn_reflns_av_sigmaI/netI     0.0177
_diffrn_reflns_theta_min     1.63
_diffrn_reflns_theta_max     25.00
_diffrn_reflns_theta_full     25.00
_diffrn_measured_fraction_theta_max     1.000
_diffrn_measured_fraction_theta_full     1.000
_diffrn_reflns_limit_h_min     -13
_diffrn_reflns_limit_h_max     13
_diffrn_reflns_limit_k_min     -10
_diffrn_reflns_limit_k_max     11
_diffrn_reflns_limit_l_min     -28
_diffrn_reflns_limit_l_max     29
_diffrn_standards_number     ?
_diffrn_standards_interval_count     ?
_diffrn_standards_interval_time     15
_diffrn_standards_decay_%     ?
_refine_special_details
;
Refinement of <i>F</i>^2^ against ALL reflections. The weighted <i>R</i>-factor
<i>wR</i> and goodness of fit <i>S</i> are based on <i>F</i>^2^, conventional
<i>R</i>-factors <i>R</i> are based on <i>F</i>, with <i>F</i> set to zero for
negative <i>F</i>^2^. The threshold expression of <i>F</i>^2^ >
\s(<i>F</i>^2^) is used only for calculating <i>R</i>-factors(gt) <i>etc</i>.
and is not relevant to the choice of reflections for refinement.
<i>R</i>-factors based on <i>F</i>^2^ are statistically about twice as large
as those based on <i>F</i>, and <i>R</i>- factors based on ALL data will be
even larger.
;
_reflns_number_total     2391
_reflns_number_gt     1934
_reflns_threshold_expression     I>2\s(I)
_refine_ls_structure_factor_coef     Fsqd
_refine_ls_matrix_type     full
_refine_ls_R_factor_all     0.0471
_refine_ls_R_factor_gt     0.0350
_refine_ls_wR_factor_gt     0.1036
_refine_ls_wR_factor_ref     0.1196
_refine_ls_goodness_of_fit_ref     1.009
_refine_ls_restrained_S_all     1.009
_refine_ls_number_reflns     2391
_refine_ls_number_parameters     190
_refine_ls_number_restraints     0
_refine_ls_hydrogen_treatment     constr
_refine_ls_weighting_scheme     calc
_refine_ls_weighting_details
       'calc w = 1/[\s^2^(Fo^2^)+(0.0842P)^2^+0.1848P] where P=(Fo^2^+2Fc^2^)/3'
_atom_sites_solution_hydrogens     geom
_atom_sites_solution_primary     direct
_atom_sites_solution_secondary     difmap
_refine_ls_shift/su_max     0.000
_refine_ls_shift/su_mean     0.000
_refine_diff_density_max     0.135
_refine_diff_density_min     -0.179
_refine_ls_extinction_method     none
_refine_ls_extinction_coef     ?
loop_
    _atom_type_symbol
    _atom_type_description
    _atom_type_scat_dispersion_real
    _atom_type_scat_dispersion_imag
    _atom_type_scat_source
    'C' 'C' 0.0033 0.0016
                         'International Tables Vol C Tables 4.2.6.8 and 6.1.1.4'
    'H' 'H' 0.0000 0.0000
                         'International Tables Vol C Tables 4.2.6.8 and 6.1.1.4'
    'N' 'N' 0.0061 0.0033
                         'International Tables Vol C Tables 4.2.6.8 and 6.1.1.4'
_computing_data_collection     'APEX2 (Bruker, 2008)'
_computing_cell_refinement     'SAINT (Bruker, 2008)'
_computing_data_reduction     'SAINT (Bruker, 2008)'
_computing_structure_solution     'SHELXS97 (Sheldrick, 2008b)'
_computing_structure_refinement     'SHELXL97 (Sheldrick, 2008b)'
_computing_molecular_graphics     'CARINE (Boudias & Monceau, 1998)'
_computing_publication_material     'SHELXTL (Sheldrick, 2008b)'
loop_
    _atom_site_type_symbol
    _atom_site_label
    _atom_site_fract_x
    _atom_site_fract_y
    _atom_site_fract_z
    _atom_site_U_iso_or_equiv
    _atom_site_adp_type
    _atom_site_calc_flag
    _atom_site_refinement_flags
    _atom_site_occupancy
    _atom_site_disorder_assembly
    _atom_site_disorder_group
    N N1 0.20019(9) 0.39250(12) 0.37942(4) 0.0428(3) Uani d . 1 . .
    N N2 0.31490(10) 0.36728(14) 0.37933(5) 0.0509(3) Uani d . 1 . .
    N N3 0.35790(10) 0.43998(13) 0.33925(5) 0.0489(3) Uani d . 1 . .
    C C4 0.27219(11) 0.51071(14) 0.31370(5) 0.0403(3) Uani d . 1 . .
    C C5 0.17170(12) 0.48053(15) 0.33923(5) 0.0450(4) Uani d . 1 . .
    H H5 0.0987 0.5139 0.3306 0.054 Uiso calc R 1 . .
    N N6 0.19978(11) 0.66666(14) 0.24668(5) 0.0530(4) Uani d . 1 . .
    C C7 0.29352(12) 0.60832(15) 0.26887(5) 0.0411(3) Uani d . 1 . .
    C C8 0.40394(13) 0.64153(17) 0.25220(5) 0.0495(4) Uani d . 1 . .
    H H8 0.4672 0.5971 0.2678 0.059 Uiso calc R 1 . .
    C C9 0.41850(15) 0.74114(18) 0.21229(6) 0.0590(4) Uani d . 1 . .
    H H9 0.4918 0.7662 0.2008 0.071 Uiso calc R 1 . .
    C C10 0.32349(16) 0.80283(19) 0.18976(7) 0.0635(5) Uani d . 1 . .
    H H10 0.3310 0.8711 0.1629 0.076 Uiso calc R 1 . .
    C C11 0.21677(15) 0.76197(19) 0.20758(7) 0.0619(5) Uani d . 1 . .
    H H11 0.1526 0.8030 0.1915 0.074 Uiso calc R 1 . .
    C C12 0.12717(11) 0.32768(14) 0.41875(5) 0.0420(3) Uani d . 1 . .
    C C13 0.13387(11) 0.37575(14) 0.47248(5) 0.0405(3) Uani d . 1 . .
    C C14 0.20520(12) 0.48862(16) 0.48997(6) 0.0482(4) Uani d . 1 . .
    H H14 0.2525 0.5357 0.4657 0.058 Uiso calc R 1 . .
    C C15 0.20518(14) 0.52911(18) 0.54222(7) 0.0573(4) Uani d . 1 . .
    H H15 0.2519 0.6044 0.5532 0.069 Uiso calc R 1 . .
    C C16 0.13572(14) 0.4588(2) 0.57950(6) 0.0607(4) Uani d . 1 . .
    H H16 0.1381 0.4860 0.6152 0.073 Uiso calc R 1 . .
    C C17 0.06506(14) 0.35138(18) 0.56387(6) 0.0552(4) Uani d . 1 . .
    H H17 0.0187 0.3060 0.5890 0.066 Uiso calc R 1 . .
    C C18 0.06071(12) 0.30717(15) 0.50993(5) 0.0445(4) Uani d . 1 . .
    C C19 -0.01489(14) 0.19830(16) 0.49262(7) 0.0554(4) Uani d . 1 . .
    H H19 -0.0625 0.1532 0.5173 0.066 Uiso calc R 1 . .
    C C20 -0.01924(15) 0.15834(17) 0.44059(7) 0.0587(4) Uani d . 1 . .
    H H20 -0.0703 0.0872 0.4298 0.070 Uiso calc R 1 . .
    C C21 0.05301(13) 0.22392(16) 0.40296(6) 0.0523(4) Uani d . 1 . .
    H H21 0.0500 0.1963 0.3673 0.063 Uiso calc R 1 . .
loop_
    _atom_site_aniso_label
    _atom_site_aniso_U_11
    _atom_site_aniso_U_22
    _atom_site_aniso_U_33
    _atom_site_aniso_U_12
    _atom_site_aniso_U_13
    _atom_site_aniso_U_23
    N1 0.0377(6) 0.0483(6) 0.0423(6) 0.0049(5) 0.0060(5) 0.0034(5)
    N2 0.0405(7) 0.0621(8) 0.0501(7) 0.0109(6) 0.0055(5) 0.0043(6)
    N3 0.0401(7) 0.0593(8) 0.0472(7) 0.0042(6) 0.0065(5) -0.0002(6)
    C4 0.0378(7) 0.0452(7) 0.0378(7) 0.0007(6) 0.0040(5) -0.0052(6)
    C5 0.0374(7) 0.0524(8) 0.0451(8) 0.0036(6) 0.0028(6) 0.0066(6)
    N6 0.0468(8) 0.0585(8) 0.0536(8) 0.0012(6) 0.0035(5) 0.0076(6)
    C7 0.0415(8) 0.0447(7) 0.0371(7) -0.0040(6) 0.0043(5) -0.0063(6)
    C8 0.0425(9) 0.0630(9) 0.0429(8) -0.0055(7) 0.0058(6) -0.0039(6)
    C9 0.0571(10) 0.0706(10) 0.0493(9) -0.0173(8) 0.0161(7) -0.0035(8)
    C10 0.0792(12) 0.0613(10) 0.0500(9) -0.0061(9) 0.0136(8) 0.0087(8)
    C11 0.0632(11) 0.0660(10) 0.0566(10) 0.0047(8) 0.0022(8) 0.0104(8)
    C12 0.0403(7) 0.0404(7) 0.0454(8) 0.0062(6) 0.0061(6) 0.0045(6)
    C13 0.0383(8) 0.0397(7) 0.0437(7) 0.0086(6) 0.0013(5) 0.0054(6)
    C14 0.0421(8) 0.0502(8) 0.0524(9) 0.0010(6) 0.0019(6) 0.0040(7)
    C15 0.0517(9) 0.0619(10) 0.0581(9) 0.0027(7) -0.0055(7) -0.0072(8)
    C16 0.0589(10) 0.0774(11) 0.0459(9) 0.0123(9) -0.0010(7) -0.0057(8)
    C17 0.0543(9) 0.0658(10) 0.0455(8) 0.0103(8) 0.0089(7) 0.0093(7)
    C18 0.0427(8) 0.0440(8) 0.0469(8) 0.0088(6) 0.0070(6) 0.0089(6)
    C19 0.0540(9) 0.0483(8) 0.0639(10) -0.0024(7) 0.0152(7) 0.0106(7)
    C20 0.0588(10) 0.0460(8) 0.0713(11) -0.0111(7) 0.0087(8) -0.0034(8)
    C21 0.0562(9) 0.0477(9) 0.0529(9) 0.0017(7) 0.0047(7) -0.0053(6)
_geom_special_details
;
All e.s.d.'s (except the e.s.d. in the dihedral angle between two l.s. planes)
are estimated using the full covariance matrix. The cell e.s.d.'s are taken
into account individually in the estimation of e.s.d.'s in distances, angles
and torsion angles; correlations between e.s.d.'s in cell parameters are only
used when they are defined by crystal symmetry. An approximate (isotropic)
treatment of cell e.s.d.'s is used for estimating e.s.d.'s involving l.s.
planes.
;
loop_
    _geom_bond_atom_site_label_1
    _geom_bond_atom_site_label_2
    _geom_bond_site_symmetry_2
    _geom_bond_distance
    _geom_bond_publ_flag
    N1 C5 . 1.3408(17) ?
    N1 N2 . 1.3556(16) ?
    N1 C12 . 1.4348(17) ?
    N2 N3 . 1.3110(16) ?
    N3 C4 . 1.3563(18) ?
    C4 C5 . 1.3623(19) ?
    C4 C7 . 1.4669(19) ?
    C5 H5 . 0.9300 ?
    N6 C11 . 1.337(2) ?
    N6 C7 . 1.3398(19) ?
    C7 C8 . 1.386(2) ?
    C8 C9 . 1.375(2) ?
    C8 H8 . 0.9300 ?
    C9 C10 . 1.368(2) ?
    C9 H9 . 0.9300 ?
    C10 C11 . 1.374(2) ?
    C10 H10 . 0.9300 ?
    C11 H11 . 0.9300 ?
    C12 C21 . 1.355(2) ?
    C12 C13 . 1.4212(19) ?
    C13 C14 . 1.410(2) ?
    C13 C18 . 1.4195(19) ?
    C14 C15 . 1.363(2) ?
    C14 H14 . 0.9300 ?
    C15 C16 . 1.398(2) ?
    C15 H15 . 0.9300 ?
    C16 C17 . 1.354(2) ?
    C16 H16 . 0.9300 ?
    C17 C18 . 1.414(2) ?
    C17 H17 . 0.9300 ?
    C18 C19 . 1.411(2) ?
    C19 C20 . 1.357(2) ?
    C19 H19 . 0.9300 ?
    C20 C21 . 1.403(2) ?
    C20 H20 . 0.9300 ?
    C21 H21 . 0.9300 ?
loop_
    _geom_angle_atom_site_label_1
    _geom_angle_atom_site_label_2
    _geom_angle_atom_site_label_3
    _geom_angle_site_symmetry_1
    _geom_angle_site_symmetry_3
    _geom_angle
    _geom_angle_publ_flag
    C5 N1 N2 . . 110.40(11) ?
    C5 N1 C12 . . 128.86(11) ?
    N2 N1 C12 . . 120.75(11) ?
    N3 N2 N1 . . 106.70(11) ?
    N2 N3 C4 . . 109.41(11) ?
    N3 C4 C5 . . 108.01(12) ?
    N3 C4 C7 . . 122.59(12) ?
    C5 C4 C7 . . 129.27(12) ?
    N1 C5 C4 . . 105.48(12) ?
    N1 C5 H5 . . 127.3 ?
    C4 C5 H5 . . 127.3 ?
    C11 N6 C7 . . 116.96(13) ?
    N6 C7 C8 . . 122.62(13) ?
    N6 C7 C4 . . 115.59(12) ?
    C8 C7 C4 . . 121.75(13) ?
    C9 C8 C7 . . 118.96(15) ?
    C9 C8 H8 . . 120.5 ?
    C7 C8 H8 . . 120.5 ?
    C10 C9 C8 . . 118.97(15) ?
    C10 C9 H9 . . 120.5 ?
    C8 C9 H9 . . 120.5 ?
    C9 C10 C11 . . 118.68(16) ?
    C9 C10 H10 . . 120.7 ?
    C11 C10 H10 . . 120.7 ?
    N6 C11 C10 . . 123.78(16) ?
    N6 C11 H11 . . 118.1 ?
    C10 C11 H11 . . 118.1 ?
    C21 C12 C13 . . 122.44(13) ?
    C21 C12 N1 . . 118.51(13) ?
    C13 C12 N1 . . 119.05(12) ?
    C14 C13 C12 . . 124.20(12) ?
    C14 C13 C18 . . 118.92(13) ?
    C12 C13 C18 . . 116.84(13) ?
    C15 C14 C13 . . 120.35(14) ?
    C15 C14 H14 . . 119.8 ?
    C13 C14 H14 . . 119.8 ?
    C14 C15 C16 . . 120.81(16) ?
    C14 C15 H15 . . 119.6 ?
    C16 C15 H15 . . 119.6 ?
    C17 C16 C15 . . 120.30(15) ?
    C17 C16 H16 . . 119.9 ?
    C15 C16 H16 . . 119.9 ?
    C16 C17 C18 . . 120.93(14) ?
    C16 C17 H17 . . 119.5 ?
    C18 C17 H17 . . 119.5 ?
    C19 C18 C17 . . 121.72(13) ?
    C19 C18 C13 . . 119.63(13) ?
    C17 C18 C13 . . 118.64(14) ?
    C20 C19 C18 . . 121.07(14) ?
    C20 C19 H19 . . 119.5 ?
    C18 C19 H19 . . 119.5 ?
    C19 C20 C21 . . 120.23(15) ?
    C19 C20 H20 . . 119.9 ?
    C21 C20 H20 . . 119.9 ?
    C12 C21 C20 . . 119.76(14) ?
    C12 C21 H21 . . 120.1 ?
    C20 C21 H21 . . 120.1 ?
loop_
    _geom_torsion_atom_site_label_1
    _geom_torsion_atom_site_label_2
    _geom_torsion_atom_site_label_3
    _geom_torsion_atom_site_label_4
    _geom_torsion_site_symmetry_1
    _geom_torsion_site_symmetry_2
    _geom_torsion_site_symmetry_3
    _geom_torsion_site_symmetry_4
    _geom_torsion
    _geom_torsion_publ_flag
    C5 N1 N2 N3 . . . . 0.24(15) ?
    C12 N1 N2 N3 . . . . 179.90(12) ?
    N1 N2 N3 C4 . . . . -0.21(15) ?
    N2 N3 C4 C5 . . . . 0.12(16) ?
    N2 N3 C4 C7 . . . . 176.41(12) ?
    N2 N1 C5 C4 . . . . -0.16(15) ?
    C12 N1 C5 C4 . . . . -179.79(13) ?
    N3 C4 C5 N1 . . . . 0.03(16) ?
    C7 C4 C5 N1 . . . . -175.93(13) ?
    C11 N6 C7 C8 . . . . -1.1(2) ?
    C11 N6 C7 C4 . . . . 176.54(13) ?
    N3 C4 C7 N6 . . . . 177.95(12) ?
    C5 C4 C7 N6 . . . . -6.6(2) ?
    N3 C4 C7 C8 . . . . -4.4(2) ?
    C5 C4 C7 C8 . . . . 171.04(14) ?
    N6 C7 C8 C9 . . . . 1.8(2) ?
    C4 C7 C8 C9 . . . . -175.67(13) ?
    C7 C8 C9 C10 . . . . -0.9(2) ?
    C8 C9 C10 C11 . . . . -0.5(3) ?
    C7 N6 C11 C10 . . . . -0.5(3) ?
    C9 C10 C11 N6 . . . . 1.3(3) ?
    C5 N1 C12 C21 . . . . 69.54(19) ?
    N2 N1 C12 C21 . . . . -110.05(15) ?
    C5 N1 C12 C13 . . . . -109.53(16) ?
    N2 N1 C12 C13 . . . . 70.88(16) ?
    C21 C12 C13 C14 . . . . -176.38(14) ?
    N1 C12 C13 C14 . . . . 2.65(19) ?
    C21 C12 C13 C18 . . . . 1.60(19) ?
    N1 C12 C13 C18 . . . . -179.37(12) ?
    C12 C13 C14 C15 . . . . 179.13(13) ?
    C18 C13 C14 C15 . . . . 1.2(2) ?
    C13 C14 C15 C16 . . . . 0.7(2) ?
    C14 C15 C16 C17 . . . . -1.7(2) ?
    C15 C16 C17 C18 . . . . 0.6(2) ?
    C16 C17 C18 C19 . . . . -178.08(14) ?
    C16 C17 C18 C13 . . . . 1.3(2) ?
    C14 C13 C18 C19 . . . . 177.22(13) ?
    C12 C13 C18 C19 . . . . -0.87(18) ?
    C14 C13 C18 C17 . . . . -2.18(19) ?
    C12 C13 C18 C17 . . . . 179.73(12) ?
    C17 C18 C19 C20 . . . . 179.09(14) ?
    C13 C18 C19 C20 . . . . -0.3(2) ?
    C18 C19 C20 C21 . . . . 0.8(2) ?
    C13 C12 C21 C20 . . . . -1.1(2) ?
    N1 C12 C21 C20 . . . . 179.83(13) ?
    C19 C20 C21 C12 . . . . -0.1(2) ?
data_global
_journal_date_recd_electronic     2009-04-02
_journal_date_accepted     2009-04-15
_journal_name_full     'Acta Crystallographica, Section E'
_journal_year     2009
_journal_volume     65
_journal_issue      5
_journal_page_first     o1146
_journal_page_last     o1146
_journal_paper_category     QO
_journal_coeditor_code     WN2322
_publ_contact_author_name     'Ulrich S. Schubert'
_publ_contact_author_address
;
Laboratory of Organic and Macromolecular Chemistry
Friedrich-Schiller-Universitat Jena
Humboldtstrasse 10
07743 Jena
Germany
;
_publ_contact_author_email     ulrich.schubert@uni-jena.de
_publ_contact_author_fax     '49(0)3641948202'
_publ_contact_author_phone     '49(0)3641948201'
_publ_section_title
;
2-[1-(1-Naphthyl)-1<i>H</i>-1,2,3-triazol-4-yl]pyridine
;
loop_
    _publ_author_name
    _publ_author_address
    'Happ, Bobby'
;
Laboratory of Organic and Macromolecular Chemistry
Friedrich-Schiller-Universit\"at Jena
Humboldtstrasse 10
07743 Jena
Germany
;
    'Hoogenboom, Richard'
;
Eindhoven University of Technology
Laboratory of Macromolecular Chemistry and Nanoscience
Den Dolech 2
NL-5612AZ Eindhoven
The Netherlands
;
    'Winter, Andreas'
;
Eindhoven University of Technology
Laboratory of Macromolecular Chemistry and Nanoscience
Den Dolech 2
NL-5612AZ Eindhoven
The Netherlands
;
    'Hager, Martin D.'
;
Laboratory of Organic and Macromolecular Chemistry
Friedrich-Schiller-Universit\"at Jena
Humboldtstrasse 10
07743 Jena
Germany
;
    'Baumann, Stefan O.'
;
Vienna University of Technology
Institute of Materials Chemistry
Getreidemarkt 9/165
1060 Wien
Austria
;
    'Kickelbick, Guido'
;
Vienna University of Technology
Institute of Materials Chemistry
Getreidemarkt 9/165
1060 Wien
Austria
;
    'Schubert, Ulrich S.'
;
Laboratory of Organic and Macromolecular Chemistry
Friedrich-Schiller-Universit\"at Jena
Humboldtstraase 10
07743 Jena
Germany
and
Eindhoven University of Technology
Laboratory of Macromolecular Chemistry and Nanoscience
Den Dolech 2
NL-5612AZ Eindhoven
The Netherlands
;
