# Supplementary material for: 2-[1-(1-Naphth­yl)-1H-1,2,3-triazol-4-yl]pyridine
Source: Acta Crystallogr Sect E Struct Rep Online. 2009 Apr 30;65(Pt 5):o1146. doi: 10.1107/S160053680901407X (PMC2977814; doi:10.1107/S160053680901407X)
Supplement: Supplementary file 2 [file e-65-o1146-Isup2.hkl]

# 
# h,k,l, Fc-squared, Fo-squared, sigma(Fo-squared) and status flag 
# 
data_I
_shelx_title ' sb054 in Pbca' 
_shelx_refln_list_code          4 
_shelx_F_calc_maximum      206.54 
_exptl_crystal_F_000      1136.00 
_reflns_d_resolution_high  0.8410 
 
loop_ 
 _symmetry_equiv_pos_as_xyz 
 'x, y, z' 
 '-x+1/2, -y, z+1/2' 
 '-x, y+1/2, -z+1/2' 
 'x+1/2, -y+1/2, -z' 
 '-x, -y, -z' 
 'x-1/2, y, -z-1/2' 
 'x, -y-1/2, z-1/2' 
 '-x-1/2, y-1/2, z' 
 
_cell_length_a    11.6378 
_cell_length_b     9.3228 
_cell_length_c    25.0592 
_cell_angle_alpha  90.000 
_cell_angle_beta   90.000 
_cell_angle_gamma  90.000 
 
_shelx_F_squared_multiplier     1.000 
 
loop_ 
 _refln_index_h 
 _refln_index_k 
 _refln_index_l 
 _refln_F_squared_calc 
 _refln_F_squared_meas 
 _refln_F_squared_sigma 
 _refln_observed_status 
   2   0   0    20789.68    18639.78    297.11 o 
   4   0   0       19.26       24.05      3.26 o 
   6   0   0     1825.29     1701.12     41.57 o 
   8   0   0     2672.21     2557.39     62.36 o 
  10   0   0      713.95      629.26     21.19 o 
  12   0   0      760.94      806.55     27.31 o 
   2   1   0    28750.21    25445.24    310.75 o 
   4   1   0    10893.96    10411.11    137.59 o 
   6   1   0      516.68      471.23     15.89 o 
   8   1   0      173.74      164.07      6.77 o 
  10   1   0      261.96      248.06     13.04 o 
  12   1   0      300.24      308.10      9.01 o 
   0   2   0     2432.11     2390.70     54.61 o 
   2   2   0    35129.66    32402.78    439.89 o 
   4   2   0      871.20      724.85     11.14 o 
   6   2   0      777.83      735.71     14.10 o 
   8   2   0      332.35      283.40      7.13 o 
  10   2   0        0.06        2.45      4.03 o 
  12   2   0       23.41       18.49      4.75 o 
   2   3   0        0.02        0.00      1.56 o 
   4   3   0     3992.88     4118.90     54.35 o 
   6   3   0      165.77      202.19      7.10 o 
   8   3   0      590.11      603.69     13.66 o 
  10   3   0      480.54      462.40     12.68 o 
  12   3   0       23.69       27.43      5.16 o 
   0   4   0       67.89       72.95      5.30 o 
   2   4   0      164.74      155.22      4.36 o 
   4   4   0      843.54      988.44     13.21 o 
   6   4   0      311.33      339.37      8.14 o 
   8   4   0        1.47        2.25      2.91 o 
  10   4   0      220.93      214.39      8.79 o 
  12   4   0       30.39       25.57      8.15 o 
   2   5   0      327.44      378.63      7.65 o 
   4   5   0       47.76       61.60      4.21 o 
   6   5   0      929.18      942.09     13.35 o 
   8   5   0      126.43      131.00      5.74 o 
  10   5   0      129.03      128.65      6.16 o 
  12   5   0      132.35      134.06     15.28 o 
   0   6   0     3697.39     4087.31     72.62 o 
   2   6   0       21.18       23.20      2.87 o 
   4   6   0       67.47       71.94      4.19 o 
   6   6   0       88.84       92.33      4.63 o 
   8   6   0        3.26        0.00      3.23 o 
  10   6   0       49.74       44.07      4.82 o 
   2   7   0        7.75        9.27      2.87 o 
   4   7   0       16.55       13.97      3.11 o 
   6   7   0      322.81      333.15      8.73 o 
   8   7   0       68.30       81.07      5.24 o 
  10   7   0       37.66       41.32      7.46 o 
   0   8   0      452.89      440.73     18.95 o 
   2   8   0      894.23      897.22     16.10 o 
   4   8   0       42.87       51.25      3.60 o 
   6   8   0       64.26       69.70      4.81 o 
   8   8   0      120.81      116.11     11.04 o 
   2   9   0       52.38       56.60      4.60 o 
   4   9   0       66.15       76.09      6.00 o 
   6   9   0      144.04      138.94      6.45 o 
   8   9   0        1.18        3.02      5.27 o 
   0  10   0       29.37       24.46      4.90 o 
   2  10   0       86.73      102.26      5.04 o 
   4  10   0      151.88      153.88      9.58 o 
   1   1   1     3451.12     3130.02     25.77 o 
   2   1   1     2790.73     2666.48     20.57 o 
   3   1   1    12158.52    11429.28     86.60 o 
   4   1   1      246.09      262.46      4.18 o 
   5   1   1        8.16        6.63      1.29 o 
   6   1   1       42.16       39.76      1.78 o 
   7   1   1      518.04      514.48      8.30 o 
   8   1   1      205.34      191.37      5.14 o 
   9   1   1       21.30       27.26      2.79 o 
  10   1   1      223.04      229.19      6.29 o 
  11   1   1       63.02       59.79      3.45 o 
  12   1   1      180.89      187.17      5.09 o 
  13   1   1       42.67       39.75      3.35 o 
   0   2   1      431.27      423.93      7.92 o 
   1   2   1    17034.24    16399.45    157.51 o 
   2   2   1     3869.68     3584.41     31.81 o 
   3   2   1     7912.74     7956.54     68.99 o 
   4   2   1     1425.62     1429.06     12.45 o 
   5   2   1      324.18      358.70      4.40 o 
   6   2   1     2283.32     2350.16     20.23 o 
   7   2   1      487.62      475.94      6.61 o 
   8   2   1       27.41       18.59      2.37 o 
   9   2   1      112.19      112.24      5.12 o 
  10   2   1      170.06      162.88      4.95 o 
  11   2   1       42.57       33.73      3.17 o 
  12   2   1        2.16        3.93      3.05 o 
  13   2   1       86.67       86.92      5.12 o 
   1   3   1      602.64      568.71      7.13 o 
   2   3   1      105.61      119.48      2.64 o 
   3   3   1       37.51       41.28      1.56 o 
   4   3   1     2986.79     3095.61     25.94 o 
   5   3   1     7300.59     7475.94     61.12 o 
   6   3   1        1.57        5.27      1.36 o 
   7   3   1        5.76        2.54      1.82 o 
   8   3   1        0.94        1.72      2.11 o 
   9   3   1       30.47       30.04      3.00 o 
  10   3   1      571.33      578.13     10.70 o 
  11   3   1      417.91      397.56      8.45 o 
  12   3   1       37.30       32.12      3.77 o 
  13   3   1       31.56       29.92      3.92 o 
   0   4   1     1207.42     1221.39     22.30 o 
   1   4   1        2.15        0.00      1.19 o 
   2   4   1      269.84      297.18      4.41 o 
   3   4   1      450.50      470.62      6.05 o 
   4   4   1        0.03        1.83      1.31 o 
   5   4   1     1872.27     1831.18     16.20 o 
   6   4   1        3.33        1.65      1.31 o 
   7   4   1       16.89       15.28      2.15 o 
   8   4   1      122.82      134.30      4.12 o 
   9   4   1        3.30        6.71      2.41 o 
  10   4   1        0.96        0.76      2.89 o 
  11   4   1       41.33       43.79      3.88 o 
  12   4   1        0.46        0.00      3.09 o 
   1   5   1        0.91        0.30      1.34 o 
   2   5   1      606.06      612.90      7.68 o 
   3   5   1      952.74      964.03     11.13 o 
   4   5   1      672.61      740.82      8.34 o 
   5   5   1       35.37       38.77      2.05 o 
   6   5   1       32.61       26.79      1.80 o 
   7   5   1      171.97      160.04      4.20 o 
   8   5   1       83.03       88.65      3.42 o 
   9   5   1       65.16       62.56      3.18 o 
  10   5   1       95.69       94.74      4.22 o 
  11   5   1        1.49        0.04      2.98 o 
  12   5   1      120.39      115.35      5.27 o 
   0   6   1      272.15      270.59      5.85 o 
   1   6   1      462.44      488.51      6.80 o 
   2   6   1       68.23       73.05      2.69 o 
   3   6   1      178.09      190.35      4.07 o 
   4   6   1      101.01      123.25      3.48 o 
   5   6   1        0.32        0.00      1.58 o 
   6   6   1       15.11       17.40      2.04 o 
   7   6   1       20.97       21.59      2.61 o 
   8   6   1       11.85       11.95      2.50 o 
   9   6   1      115.47      115.97      4.14 o 
  10   6   1       19.16       17.45      2.89 o 
  11   6   1        9.97       14.08      3.29 o 
   1   7   1      326.27      339.09      5.75 o 
   2   7   1       30.98       39.38      2.44 o 
   3   7   1      149.88      153.18      4.00 o 
   4   7   1        0.06        0.00      1.93 o 
   5   7   1        5.74        5.01      1.80 o 
   6   7   1        4.01        3.79      2.26 o 
   7   7   1       12.77       14.07      2.59 o 
   8   7   1      155.78      156.33      4.74 o 
   9   7   1        3.90        7.12      2.74 o 
  10   7   1        1.30        1.14      3.07 o 
   0   8   1       59.10       56.69      3.61 o 
   1   8   1       77.72       79.19      3.05 o 
   2   8   1       40.82       49.64      3.35 o 
   3   8   1      253.87      267.29      5.42 o 
   4   8   1       23.87       26.16      2.62 o 
   5   8   1        5.58        5.17      2.36 o 
   6   8   1       10.32       13.57      2.50 o 
   7   8   1        8.81        9.97      2.65 o 
   8   8   1       15.42       16.33      3.26 o 
   9   8   1       23.36       29.16      3.98 o 
   1   9   1        0.54        0.03      1.85 o 
   2   9   1       13.32       15.95      2.16 o 
   3   9   1       36.94       37.09      2.74 o 
   4   9   1        2.76        5.67      2.55 o 
   5   9   1      119.58      116.69      4.49 o 
   6   9   1      206.81      217.19      6.15 o 
   7   9   1        2.61        0.00      3.02 o 
   8   9   1       59.15       67.39      5.19 o 
   0  10   1        0.63        0.00      2.70 o 
   1  10   1        2.31        0.33      2.02 o 
   2  10   1       38.85       42.17      3.26 o 
   3  10   1       28.12       30.90      2.94 o 
   4  10   1        8.12        9.35      2.86 o 
   5  10   1      105.56      114.04      5.70 o 
   1  11   1       11.32       10.89      2.90 o 
   0   0   2      585.81        0.00      0.29 o 
   1   0   2    16262.86    14687.45    166.64 o 
   2   0   2    28840.26    26232.11    270.67 o 
   3   0   2     1366.21     1256.04     13.46 o 
   4   0   2      416.93      389.36      8.15 o 
   5   0   2     2241.50     2170.52     44.42 o 
   6   0   2      286.16      306.58      6.95 o 
   7   0   2      375.56      395.21      8.33 o 
   8   0   2      423.66      384.33     10.09 o 
   9   0   2        7.13        7.20      6.52 o 
  10   0   2      508.19      506.12     13.11 o 
  11   0   2       23.75       17.59      4.69 o 
  12   0   2      186.25      172.00      8.47 o 
  13   0   2       39.35       37.45      4.62 o 
   1   1   2      671.71      611.85      5.30 o 
   2   1   2      906.36      932.25      7.19 o 
   3   1   2      603.28      608.43      6.04 o 
   4   1   2      698.87      641.82      6.52 o 
   5   1   2      258.34      237.31      3.06 o 
   6   1   2        0.42        0.00      1.01 o 
   7   1   2       20.46       19.30      1.76 o 
   8   1   2        0.16        1.12      2.25 o 
   9   1   2      339.84      322.26      6.22 o 
  10   1   2       34.55       29.42      2.90 o 
  11   1   2      215.42      211.44      5.64 o 
  12   1   2      456.60      419.14      7.51 o 
  13   1   2       34.61       39.61      3.71 o 
   0   2   2     1985.71     1819.04     25.39 o 
   1   2   2     6148.19     5985.18     52.55 o 
   2   2   2    14779.06    14231.70    115.68 o 
   3   2   2     1721.85     1724.04     13.92 o 
   4   2   2       98.15      104.56      1.96 o 
   5   2   2       19.70       12.55      1.47 o 
   6   2   2       49.88       53.28      2.53 o 
   7   2   2      107.95       94.31      2.36 o 
   8   2   2      372.80      340.34      6.01 o 
   9   2   2       39.04       47.10      2.99 o 
  10   2   2      693.40      712.25     10.50 o 
  11   2   2       30.75       27.79      3.10 o 
  12   2   2       46.57       42.98      3.76 o 
  13   2   2       55.23       47.28      4.27 o 
   1   3   2      675.36      659.30      7.43 o 
   2   3   2      200.53      189.34      3.12 o 
   3   3   2        3.96        1.63      1.08 o 
   4   3   2      296.83      332.11      4.30 o 
   5   3   2      741.18      750.25      7.37 o 
   6   3   2     2106.94     2180.48     24.11 o 
   7   3   2      419.92      431.46      6.22 o 
   8   3   2      498.21      504.39      8.09 o 
   9   3   2      118.75      124.80      4.41 o 
  10   3   2        1.00        4.62      2.93 o 
  11   3   2      144.88      150.08      5.50 o 
  12   3   2        3.47        2.45      3.05 o 
  13   3   2        3.28        1.06      3.15 o 
   0   4   2      106.92       94.44      3.45 o 
   1   4   2     2017.66     2012.32     20.53 o 
   2   4   2      655.52      682.00      8.01 o 
   3   4   2      558.89      517.14      6.51 o 
   4   4   2      293.96      302.06      4.65 o 
   5   4   2     1241.73     1254.58     11.59 o 
   6   4   2       32.10       40.34      1.72 o 
   7   4   2       21.72       25.91      2.30 o 
   8   4   2      378.01      365.17      6.29 o 
   9   4   2      208.15      206.82      5.37 o 
  10   4   2      430.23      396.28      7.60 o 
  11   4   2      212.10      194.88      7.69 o 
  12   4   2       97.84       93.91      5.76 o 
   1   5   2      176.27      183.56      3.55 o 
   2   5   2      140.26      169.41      3.48 o 
   3   5   2       16.61       23.86      1.80 o 
   4   5   2       10.09        6.51      1.58 o 
   5   5   2      745.64      767.47      8.62 o 
   6   5   2       19.67       22.76      1.72 o 
   7   5   2     1464.93     1433.85     16.07 o 
   8   5   2       18.96       19.64      2.50 o 
   9   5   2      185.59      186.58      4.92 o 
  10   5   2       56.78       54.07      4.10 o 
  11   5   2       78.41       85.02      4.63 o 
  12   5   2       21.73       26.42      3.63 o 
   0   6   2     1484.76     1627.81     24.68 o 
   1   6   2       43.85       54.65      2.26 o 
   2   6   2      431.04      442.26      6.36 o 
   3   6   2       89.70       86.53      2.73 o 
   4   6   2       48.02       52.66      2.34 o 
   5   6   2       54.82       54.52      2.47 o 
   6   6   2        1.28        1.81      1.84 o 
   7   6   2      268.37      266.28      5.47 o 
   8   6   2        2.67        1.05      2.19 o 
   9   6   2        0.68        0.00      3.52 o 
  10   6   2        4.93        0.00      5.03 o 
  11   6   2        0.23        0.00      3.27 o 
   1   7   2        0.77        0.53      1.66 o 
   2   7   2      179.09      177.14      4.19 o 
   3   7   2       36.66       41.04      2.42 o 
   4   7   2       42.51       46.48      3.10 o 
   5   7   2       11.98       11.11      2.18 o 
   6   7   2        3.97        4.39      2.17 o 
   7   7   2       36.28       37.66      2.92 o 
   8   7   2      113.50      113.73      5.20 o 
   9   7   2        0.23        0.00      2.96 o 
  10   7   2       39.60       43.59      4.24 o 
   0   8   2      208.87      202.92      5.90 o 
   1   8   2      228.94      240.02      4.40 o 
   2   8   2      192.71      210.14      4.82 o 
   3   8   2      151.82      151.19      4.02 o 
   4   8   2      132.14      128.42      4.07 o 
   5   8   2        4.69        1.69      2.16 o 
   6   8   2      189.39      181.86      4.81 o 
   7   8   2      171.84      184.09      5.78 o 
   8   8   2        0.83        1.58      3.08 o 
   9   8   2       49.09       64.25      4.40 o 
   1   9   2        0.01        0.00      1.78 o 
   2   9   2        7.11        5.22      2.18 o 
   3   9   2       10.66       15.25      2.48 o 
   4   9   2       73.14       86.18      4.71 o 
   5   9   2       55.66       55.49      5.62 o 
   6   9   2        1.77        7.18      2.94 o 
   7   9   2        3.21        6.10      3.03 o 
   8   9   2       31.16       32.51      3.81 o 
   0  10   2       27.91       23.35      3.46 o 
   1  10   2       48.49       57.69      3.46 o 
   2  10   2       41.41       48.14      3.15 o 
   3  10   2       10.41        7.89      3.04 o 
   4  10   2        2.02        0.00      2.81 o 
   5  10   2       51.73       60.27      4.88 o 
   1  11   2        4.18        8.09      3.13 o 
   1   1   3     2883.21     2873.21     23.37 o 
   2   1   3       89.58       86.47      1.69 o 
   3   1   3     8671.81     8580.41     68.73 o 
   4   1   3      100.63       96.71      2.11 o 
   5   1   3      346.22      353.24      4.28 o 
   6   1   3        7.46        8.04      1.13 o 
   7   1   3      375.47      390.34      4.89 o 
   8   1   3      248.43      241.40      6.00 o 
   9   1   3      185.13      182.33      4.80 o 
  10   1   3      203.34      199.28      5.20 o 
  11   1   3      532.08      525.58      8.96 o 
  12   1   3       17.35       18.83      3.65 o 
  13   1   3        8.20        7.91      3.09 o 
   0   2   3    15415.07    15121.85    156.29 o 
   1   2   3        8.79        8.12      0.83 o 
   2   2   3    22378.01    21574.63    164.85 o 
   3   2   3     3584.25     3456.43     27.03 o 
   4   2   3      790.18      849.36      8.09 o 
   5   2   3     1210.32     1239.74     11.05 o 
   6   2   3      130.47      137.34      2.81 o 
   7   2   3       11.62       17.66      1.53 o 
   8   2   3      206.91      202.89      4.36 o 
   9   2   3      195.19      202.66      4.88 o 
  10   2   3     1103.68     1045.95     13.77 o 
  11   2   3        1.59        0.59      2.52 o 
  12   2   3      240.88      210.77      5.76 o 
  13   2   3       13.74       13.37      3.85 o 
   1   3   3      224.83      241.99      3.27 o 
   2   3   3     1169.67     1171.59     12.24 o 
   3   3   3      813.70      864.75     10.47 o 
   4   3   3       87.55       89.23      2.20 o 
   5   3   3     1485.31     1468.75     14.10 o 
   6   3   3     2495.36     2652.25     24.43 o 
   7   3   3       45.64       43.46      3.56 o 
   8   3   3        0.94        0.00      2.05 o 
   9   3   3     1541.52     1526.24     20.09 o 
  10   3   3      712.41      665.37     14.07 o 
  11   3   3       83.14       95.39      4.69 o 
  12   3   3       13.66       17.37      3.50 o 
  13   3   3       18.95       17.92      3.76 o 
   0   4   3      452.27      439.96      9.51 o 
   1   4   3     4075.23     4078.34     39.57 o 
   2   4   3      508.29      534.35      6.87 o 
   3   4   3     1018.89     1197.15     11.86 o 
   4   4   3     2546.60     2624.10     24.33 o 
   5   4   3        7.16       12.19      1.55 o 
   6   4   3       13.03       18.09      1.46 o 
   7   4   3      611.12      640.92     10.15 o 
   8   4   3      349.55      338.51      6.46 o 
   9   4   3       91.76       97.77      3.91 o 
  10   4   3       18.17       21.57      2.95 o 
  11   4   3       16.09       20.78      3.39 o 
  12   4   3        5.18        4.88      3.13 o 
   1   5   3       58.74       59.94      2.00 o 
   2   5   3      741.92      807.88      8.83 o 
   3   5   3       75.23       85.11      2.67 o 
   4   5   3      281.27      297.89      4.50 o 
   5   5   3      173.46      174.88      3.83 o 
   6   5   3      687.78      695.88      8.21 o 
   7   5   3     1694.35     1644.51     17.98 o 
   8   5   3       55.61       62.15      3.09 o 
   9   5   3       11.64       14.36      2.75 o 
  10   5   3        6.28        3.18      2.67 o 
  11   5   3       44.93       40.34      3.51 o 
  12   5   3        0.17        1.52      3.75 o 
   0   6   3     2879.81     3082.02     44.12 o 
   1   6   3       32.96       37.76      2.02 o 
   2   6   3      231.69      227.81      4.04 o 
   3   6   3      111.60      124.56      3.45 o 
   4   6   3       87.35       92.05      2.84 o 
   5   6   3      607.28      631.12      9.07 o 
   6   6   3       59.56       57.24      2.58 o 
   7   6   3      229.07      221.79      5.08 o 
   8   6   3       42.07       49.57      3.13 o 
   9   6   3      111.33      106.21      4.04 o 
  10   6   3        6.46        4.14      3.20 o 
  11   6   3       18.88       15.92      3.67 o 
   1   7   3        0.83        0.00      1.60 o 
   2   7   3       89.57      104.16      3.11 o 
   3   7   3        9.73       10.38      2.10 o 
   4   7   3      147.81      148.85      3.66 o 
   5   7   3      145.36      138.75      3.69 o 
   6   7   3      119.62      132.86      4.09 o 
   7   7   3      174.18      186.21      4.83 o 
   8   7   3       16.14       16.31      3.51 o 
   9   7   3      274.28      264.27      8.01 o 
  10   7   3       82.27       74.19      4.88 o 
   0   8   3       64.13       69.81      3.90 o 
   1   8   3       45.62       45.32      2.98 o 
   2   8   3       75.69       83.90      2.90 o 
   3   8   3        0.00        0.00      2.07 o 
   4   8   3       35.00       32.76      2.73 o 
   5   8   3       40.01       39.29      2.97 o 
   6   8   3       19.11       15.76      2.94 o 
   7   8   3       70.92       72.86      4.68 o 
   8   8   3        0.57        0.46      2.95 o 
   9   8   3        0.96        0.00      3.14 o 
   1   9   3        0.00        0.00      1.87 o 
   2   9   3       30.07       37.07      3.00 o 
   3   9   3        1.47        0.97      2.70 o 
   4   9   3      331.14      316.74      7.09 o 
   5   9   3       16.63       15.95      2.86 o 
   6   9   3      139.62      147.42      5.23 o 
   7   9   3        2.29        3.00      2.97 o 
   0  10   3       10.53       11.21      4.75 o 
   1  10   3        6.05        4.37      2.39 o 
   2  10   3       13.04       15.43      2.87 o 
   3  10   3        1.32        0.66      2.89 o 
   4  10   3       18.44       12.21      3.28 o 
   5  10   3        1.06        0.00      3.31 o 
   1  11   3        2.96        0.93      3.04 o 
   0   0   4    14944.69    13301.20    475.61 o 
   1   0   4     1572.67     1413.52     19.21 o 
   2   0   4      547.01      493.49      5.79 o 
   3   0   4       23.67       31.85      2.11 o 
   4   0   4     4807.83     4797.69     64.31 o 
   5   0   4      646.86      772.75      9.14 o 
   6   0   4     2545.65     2634.09     51.71 o 
   7   0   4      218.22      257.91      4.65 o 
   8   0   4        0.16        0.00      2.06 o 
   9   0   4      162.91      143.30      6.90 o 
  10   0   4      689.59      688.82     17.93 o 
  11   0   4       13.39       14.36      3.81 o 
  12   0   4       39.72       52.19      4.86 o 
  13   0   4        1.96        0.72      3.96 o 
   1   1   4     7753.54     7276.22     58.23 o 
   2   1   4     1031.34     1031.39      8.42 o 
   3   1   4       50.10       61.19      1.38 o 
   4   1   4     1015.26     1082.10      9.18 o 
   5   1   4      143.33      154.36      3.10 o 
   6   1   4     1331.99     1384.60     15.90 o 
   7   1   4     1256.60     1284.90     11.06 o 
   8   1   4       32.51       37.05      1.68 o 
   9   1   4        0.17        0.00      2.06 o 
  10   1   4      288.82      266.99      8.15 o 
  11   1   4        0.03        0.00      2.95 o 
  12   1   4       30.16       42.74      4.01 o 
  13   1   4        8.77        5.85      3.44 o 
   0   2   4     7490.85     7406.33     85.04 o 
   1   2   4    37345.33    34992.82    264.81 o 
   2   2   4      691.48      710.03      5.88 o 
   3   2   4       21.25       24.28      1.47 o 
   4   2   4      594.88      636.98      6.20 o 
   5   2   4      781.72      747.98      7.23 o 
   6   2   4      144.21      119.96      2.50 o 
   7   2   4        4.97        5.05      1.31 o 
   8   2   4       21.85       23.06      2.22 o 
   9   2   4        0.82        1.56      2.17 o 
  10   2   4       14.81       14.21      2.60 o 
  11   2   4        3.93        2.37      2.65 o 
  12   2   4      115.93      123.29      4.69 o 
  13   2   4       44.06       54.20      4.04 o 
   1   3   4      824.88      761.89      8.10 o 
   2   3   4     1333.11     1328.50     11.79 o 
   3   3   4      309.49      301.97      4.43 o 
   4   3   4       61.80       57.15      1.96 o 
   5   3   4      210.66      164.14      3.13 o 
   6   3   4        2.51        2.43      1.79 o 
   7   3   4      176.22      188.83      3.85 o 
   8   3   4       74.24       78.82      4.67 o 
   9   3   4      129.52      128.46      4.36 o 
  10   3   4      129.19      143.79      5.47 o 
  11   3   4       86.30       78.02      4.22 o 
  12   3   4        0.04        0.00      2.89 o 
  13   3   4        0.49        0.00      3.07 o 
   0   4   4       42.68       33.34      2.25 o 
   1   4   4      427.07      454.31      5.68 o 
   2   4   4     1374.96     1371.06     14.42 o 
   3   4   4      680.40      651.12      7.63 o 
   4   4   4     1064.14     1118.24     12.09 o 
   5   4   4     2108.35     2049.80     19.31 o 
   6   4   4      104.01      103.41      2.49 o 
   7   4   4       48.38       50.57      2.67 o 
   8   4   4      347.59      355.33      6.76 o 
   9   4   4      223.63      211.73      5.46 o 
  10   4   4      165.56      159.61      7.77 o 
  11   4   4        1.16        1.47      2.98 o 
  12   4   4        6.07        7.28      3.27 o 
   1   5   4       17.21       13.41      1.35 o 
   2   5   4      257.33      252.14      4.26 o 
   3   5   4      124.31      139.79      3.01 o 
   4   5   4       11.49       14.44      1.63 o 
   5   5   4      214.19      219.27      3.76 o 
   6   5   4        3.62        3.90      1.74 o 
   7   5   4      725.26      695.97      9.27 o 
   8   5   4        4.38        6.11      2.31 o 
   9   5   4      220.42      222.92      6.52 o 
  10   5   4        8.81       11.49      3.13 o 
  11   5   4       31.55       21.54      3.83 o 
  12   5   4        3.77        3.56      4.39 o 
   0   6   4      925.01     1002.59     16.24 o 
   1   6   4      242.59      257.66      4.04 o 
   2   6   4        7.18        6.57      1.62 o 
   3   6   4        0.20        1.15      1.73 o 
   4   6   4       90.09       94.71      3.22 o 
   5   6   4     1175.10     1169.02     12.46 o 
   6   6   4        0.69        0.37      2.54 o 
   7   6   4       72.12       67.83      3.17 o 
   8   6   4       77.49       63.89      3.33 o 
   9   6   4       29.37       31.34      3.94 o 
  10   6   4       46.36       51.22      4.26 o 
  11   6   4       16.54       17.37      4.78 o 
   1   7   4        0.21        0.00      1.51 o 
   2   7   4      223.78      235.98      4.47 o 
   3   7   4       38.68       47.83      3.61 o 
   4   7   4      155.92      150.51      3.70 o 
   5   7   4      250.18      255.69      4.80 o 
   6   7   4       35.83       31.12      2.37 o 
   7   7   4        0.01        1.83      2.73 o 
   8   7   4       10.38       14.03      3.07 o 
   9   7   4       95.61       94.41      4.70 o 
  10   7   4       13.48        6.08      3.64 o 
   0   8   4        0.00        0.00      2.34 o 
   1   8   4        3.03        1.82      1.80 o 
   2   8   4       47.77       50.30      2.51 o 
   3   8   4      154.74      148.81      4.25 o 
   4   8   4      236.94      227.77      6.41 o 
   5   8   4        1.81        0.00      2.34 o 
   6   8   4       69.47       89.79      5.43 o 
   7   8   4        0.02        2.89      2.82 o 
   8   8   4      220.50      212.50      6.18 o 
   9   8   4       20.31       12.70      3.42 o 
   1   9   4        4.97        0.24      2.53 o 
   2   9   4       25.35       29.26      2.88 o 
   3   9   4       91.10       99.70      4.47 o 
   4   9   4        2.15        5.17      2.52 o 
   5   9   4       11.52       14.29      2.86 o 
   6   9   4        9.73        5.95      3.11 o 
   7   9   4        0.11        1.55      2.94 o 
   0  10   4       41.54       49.46      5.41 o 
   1  10   4        2.20        0.00      2.64 o 
   2  10   4       17.88       14.16      2.95 o 
   3  10   4       44.94       40.20      3.83 o 
   4  10   4       12.06        9.59      3.44 o 
   5  10   4       20.43       14.56      5.65 o 
   1   1   5      502.32      504.12      4.67 o 
   2   1   5      676.55      603.02      5.28 o 
   3   1   5      385.22      366.34      3.63 o 
   4   1   5        0.50        1.05      0.76 o 
   5   1   5        0.22        0.14      0.89 o 
   6   1   5      929.52     1037.74     11.04 o 
   7   1   5       76.75       73.26      2.89 o 
   8   1   5      439.43      440.57      7.13 o 
   9   1   5      276.89      269.15      5.38 o 
  10   1   5      390.44      383.22      8.09 o 
  11   1   5      120.15      115.24      4.78 o 
  12   1   5       51.69       52.92      4.28 o 
  13   1   5       28.56       29.39      3.95 o 
   0   2   5    42659.38    39815.44    468.72 o 
   1   2   5     8651.27     8336.77     66.98 o 
   2   2   5      130.86      126.11      1.94 o 
   3   2   5     2190.77     2237.50     16.79 o 
   4   2   5      285.46      307.77      3.09 o 
   5   2   5      466.26      491.22      4.98 o 
   6   2   5      276.07      275.97      3.75 o 
   7   2   5      159.86      168.45      3.08 o 
   8   2   5     1440.68     1462.29     14.60 o 
   9   2   5      417.40      385.55      5.72 o 
  10   2   5      430.13      396.40      7.21 o 
  11   2   5      197.55      181.29      8.75 o 
  12   2   5        1.39        0.00      2.69 o 
  13   2   5        0.20        0.00      2.91 o 
   1   3   5        8.75        6.93      0.90 o 
   2   3   5      578.85      606.24      8.59 o 
   3   3   5      192.55      191.22      2.86 o 
   4   3   5     3187.08     3310.14     26.35 o 
   5   3   5      762.16      857.06      8.86 o 
   6   3   5       14.20       15.75      1.57 o 
   7   3   5       19.36       20.37      2.25 o 
   8   3   5      487.40      459.41      7.46 o 
   9   3   5      121.59      118.48      3.71 o 
  10   3   5       64.45       73.20      3.72 o 
  11   3   5      212.68      194.02      6.19 o 
  12   3   5      151.02      148.35      5.69 o 
  13   3   5       53.70       47.23      4.12 o 
   0   4   5      436.24      414.69      6.56 o 
   1   4   5       22.40       24.70      1.50 o 
   2   4   5      227.94      237.47      4.03 o 
   3   4   5      320.30      306.95      4.22 o 
   4   4   5     1982.42     1996.54     18.94 o 
   5   4   5     1804.22     1866.09     16.76 o 
   6   4   5      121.20      128.24      3.56 o 
   7   4   5       35.02       36.34      2.18 o 
   8   4   5      508.25      507.49      8.14 o 
   9   4   5        6.95       10.23      2.45 o 
  10   4   5      197.18      216.47      5.11 o 
  11   4   5        1.16        3.76      2.87 o 
  12   4   5        0.60        0.05      3.65 o 
   1   5   5       26.99       34.59      1.68 o 
   2   5   5       59.96       73.49      2.45 o 
   3   5   5        1.18        0.28      1.34 o 
   4   5   5        8.39        9.32      1.54 o 
   5   5   5       43.72       45.81      2.06 o 
   6   5   5      396.29      395.63      6.20 o 
   7   5   5     1737.81     1643.90     18.56 o 
   8   5   5      392.43      385.93      7.18 o 
   9   5   5      100.80      103.42      5.51 o 
  10   5   5      146.41      140.75      8.28 o 
  11   5   5        0.70        0.00      2.94 o 
  12   5   5       31.86       26.46      7.10 o 
   0   6   5      182.42      172.35      4.55 o 
   1   6   5       78.59       84.04      2.61 o 
   2   6   5      167.56      188.46      4.06 o 
   3   6   5      116.58      128.89      3.45 o 
   4   6   5      621.58      632.67      7.64 o 
   5   6   5      645.28      613.07      7.63 o 
   6   6   5      138.51      128.83      3.55 o 
   7   6   5      650.11      623.12      8.81 o 
   8   6   5      287.90      269.70      6.59 o 
   9   6   5      210.35      199.38      7.15 o 
  10   6   5      515.22      494.52     10.32 o 
  11   6   5        0.00        5.53      3.13 o 
   1   7   5        0.01        0.00      1.50 o 
   2   7   5       27.88       32.01      2.18 o 
   3   7   5      245.13      256.70      4.99 o 
   4   7   5      120.77      119.76      3.37 o 
   5   7   5      222.96      210.69      4.93 o 
   6   7   5       91.09       91.82      4.48 o 
   7   7   5      327.10      320.94      7.07 o 
   8   7   5        0.68        2.47      2.91 o 
   9   7   5       30.52       28.42      5.59 o 
  10   7   5       65.52       68.82      4.84 o 
   0   8   5       92.02       94.37      5.47 o 
   1   8   5        1.36        0.00      1.75 o 
   2   8   5      133.40      147.65      4.88 o 
   3   8   5      408.44      413.10      9.60 o 
   4   8   5        8.18        5.46      2.49 o 
   5   8   5       82.08       80.08      3.61 o 
   6   8   5       15.24       16.53      3.10 o 
   7   8   5        0.29        0.00      2.77 o 
   8   8   5        1.18        5.04      3.09 o 
   9   8   5      111.75      110.28      5.17 o 
   1   9   5      119.44      139.06      3.95 o 
   2   9   5      118.74      126.34      4.86 o 
   3   9   5       27.70       34.53      3.44 o 
   4   9   5      117.36      118.27      4.20 o 
   5   9   5       98.67       91.16      3.97 o 
   6   9   5       73.12       62.54      3.99 o 
   7   9   5       34.84       37.88      3.80 o 
   0  10   5       11.36       13.42      4.38 o 
   1  10   5        1.20        2.91      2.76 o 
   2  10   5        0.05        0.51      3.05 o 
   3  10   5      119.78      139.12      5.40 o 
   4  10   5       19.29       16.61      3.47 o 
   5  10   5        6.40        6.89      3.82 o 
   0   0   6      688.61      671.12     11.94 o 
   1   0   6    22565.80    20383.39    396.54 o 
   2   0   6     2251.45     2173.57     21.13 o 
   3   0   6      476.43      514.39      6.44 o 
   4   0   6      289.36      346.79      4.90 o 
   5   0   6      965.54     1021.35     10.76 o 
   6   0   6     1685.22     1671.67     16.91 o 
   7   0   6     3587.74     3608.42     37.76 o 
   8   0   6       50.12       36.87      2.72 o 
   9   0   6     1271.23     1239.67     16.86 o 
  10   0   6      332.58      282.68      8.04 o 
  11   0   6       16.39       15.51      3.53 o 
  12   0   6      163.13      164.63      7.30 o 
  13   0   6       11.20       15.81      5.33 o 
   1   1   6      465.68      455.01      4.08 o 
   2   1   6     2059.46     1955.19     14.80 o 
   3   1   6     1431.10     1521.51     11.18 o 
   4   1   6     3229.07     3290.66     25.61 o 
   5   1   6     2248.38     2335.84     18.62 o 
   6   1   6      650.52      722.34      7.20 o 
   7   1   6      576.02      596.66     10.03 o 
   8   1   6        6.76        6.76      1.50 o 
   9   1   6      556.13      546.43     10.83 o 
  10   1   6      153.17      146.53      5.24 o 
  11   1   6       31.60       34.32      3.65 o 
  12   1   6        6.63        8.33      3.40 o 
  13   1   6       14.66       12.92      3.16 o 
   0   2   6     9109.85     8944.02    116.59 o 
   1   2   6     4829.50     4730.53     44.07 o 
   2   2   6     3423.16     3424.50     31.94 o 
   3   2   6      291.07      278.13      2.92 o 
   4   2   6       33.00       37.79      1.14 o 
   5   2   6     2105.46     2255.34     18.07 o 
   6   2   6       16.96       22.48      1.46 o 
   7   2   6       10.31        7.43      1.41 o 
   8   2   6       80.02       98.62      2.64 o 
   9   2   6       10.08       13.69      2.01 o 
  10   2   6        0.71        0.00      3.20 o 
  11   2   6       13.03        7.88      2.64 o 
  12   2   6       31.01       31.20      4.14 o 
  13   2   6        0.07        2.01      2.78 o 
   1   3   6     3087.27     3134.76     24.82 o 
   2   3   6     1185.77     1170.06      9.40 o 
   3   3   6      179.93      189.90      2.64 o 
   4   3   6      231.77      228.37      2.97 o 
   5   3   6      137.74      140.15      3.64 o 
   6   3   6      186.90      166.58      3.10 o 
   7   3   6       10.42       12.49      1.59 o 
   8   3   6       48.29       45.98      2.57 o 
   9   3   6       67.65       67.12      3.04 o 
  10   3   6        2.67        3.51      2.45 o 
  11   3   6        1.89        1.92      2.80 o 
  12   3   6       22.83       28.39      4.00 o 
  13   3   6        2.50        5.12      3.89 o 
   0   4   6    10751.85    10929.32    125.66 o 
   1   4   6        1.78        5.62      1.03 o 
   2   4   6     1707.93     1790.87     14.92 o 
   3   4   6      927.69     1011.61      9.12 o 
   4   4   6      507.90      481.50      6.90 o 
   5   4   6       15.73       19.46      1.51 o 
   6   4   6        1.24        1.49      1.60 o 
   7   4   6      223.97      215.30      4.36 o 
   8   4   6      218.97      214.04      4.70 o 
   9   4   6       49.17       56.71      3.00 o 
  10   4   6      461.73      429.11      8.57 o 
  11   4   6        4.16        8.02      3.23 o 
  12   4   6        0.79        0.00      5.22 o 
   1   5   6      508.69      499.34      5.98 o 
   2   5   6      133.62      129.42      3.10 o 
   3   5   6       64.65       65.61      2.18 o 
   4   5   6      110.37      115.74      2.92 o 
   5   5   6       75.14       82.23      2.67 o 
   6   5   6        0.87        0.00      1.59 o 
   7   5   6      310.17      323.63      5.80 o 
   8   5   6      246.18      235.14      5.57 o 
   9   5   6       12.76       22.11      3.84 o 
  10   5   6       38.86       43.48      3.61 o 
  11   5   6       54.01       60.78      6.82 o 
  12   5   6       17.10       11.00      3.76 o 
   0   6   6        0.97        1.07      2.06 o 
   1   6   6      163.80      156.86      3.14 o 
   2   6   6      115.00      117.20      2.88 o 
   3   6   6       62.44       62.49      2.37 o 
   4   6   6      540.93      555.18      6.97 o 
   5   6   6       26.34       27.55      2.46 o 
   6   6   6       35.58       37.19      2.78 o 
   7   6   6      256.12      241.25      6.04 o 
   8   6   6      223.22      201.86      6.34 o 
   9   6   6        4.57        0.74      3.13 o 
  10   6   6        2.22        3.78      3.00 o 
  11   6   6        0.02        0.38      3.01 o 
   1   7   6       21.09       22.25      1.81 o 
   2   7   6        4.01        2.98      1.71 o 
   3   7   6       58.10       60.60      3.61 o 
   4   7   6      127.85      128.11      3.98 o 
   5   7   6       33.37       31.25      2.68 o 
   6   7   6     1449.10     1344.74     16.01 o 
   7   7   6       62.03       52.21      3.69 o 
   8   7   6      149.08      141.52      6.63 o 
   9   7   6       50.79       46.53      4.27 o 
  10   7   6      127.85      131.61      5.55 o 
   0   8   6       24.27       24.02      2.73 o 
   1   8   6        1.37        0.00      2.64 o 
   2   8   6      334.67      346.04      6.68 o 
   3   8   6       12.95       18.77      2.96 o 
   4   8   6        5.38        6.32      2.36 o 
   5   8   6        2.93        4.80      2.48 o 
   6   8   6        2.12        0.00      2.51 o 
   7   8   6       16.39       26.38      3.27 o 
   8   8   6       52.58       47.81      4.86 o 
   9   8   6      142.20      143.25      5.46 o 
   1   9   6       24.80       28.62      3.78 o 
   2   9   6        1.79        1.09      2.64 o 
   3   9   6      193.47      203.37      5.44 o 
   4   9   6      201.81      192.94      5.47 o 
   5   9   6      184.96      171.33      5.75 o 
   6   9   6        0.66        0.00      3.36 o 
   7   9   6       14.26       11.65      3.50 o 
   0  10   6      422.09      434.34     11.61 o 
   1  10   6       31.34       38.38      3.57 o 
   2  10   6       30.55       39.92      3.89 o 
   3  10   6        2.94        2.28      3.20 o 
   4  10   6       16.04       15.65      3.52 o 
   5  10   6       19.87       19.52      3.76 o 
   1   1   7      102.03       89.37      1.56 o 
   2   1   7      890.19      868.05      6.75 o 
   3   1   7       21.90       31.97      1.04 o 
   4   1   7      309.29      289.39      3.32 o 
   5   1   7     2852.19     3143.87     24.72 o 
   6   1   7      646.52      708.16      6.62 o 
   7   1   7     1392.40     1483.00     14.79 o 
   8   1   7      406.76      406.68      5.14 o 
   9   1   7       21.87       26.51      2.49 o 
  10   1   7      164.68      146.79      5.36 o 
  11   1   7       75.19       73.18      4.27 o 
  12   1   7      156.13      148.12      5.17 o 
  13   1   7       11.89        7.97      3.48 o 
   0   2   7     5393.27     5460.28     71.89 o 
   1   2   7     4284.36     4082.73     35.44 o 
   2   2   7      846.23      877.04      8.12 o 
   3   2   7     2311.45     2381.96     17.87 o 
   4   2   7     1754.38     1989.15     15.28 o 
   5   2   7       86.04       74.84      1.81 o 
   6   2   7        7.30        9.48      1.06 o 
   7   2   7      477.07      521.84      5.98 o 
   8   2   7       98.08       97.25      3.14 o 
   9   2   7      247.22      222.59      4.50 o 
  10   2   7        0.09        0.00      3.59 o 
  11   2   7       24.81       24.56      3.01 o 
  12   2   7       27.57       24.98      3.28 o 
  13   2   7        4.89        1.58      2.99 o 
   1   3   7       77.64       73.17      1.87 o 
   2   3   7      503.43      505.76      5.74 o 
   3   3   7      142.84      154.09      2.69 o 
   4   3   7        0.15        0.22      0.96 o 
   5   3   7       94.60       84.86      2.12 o 
   6   3   7        8.64        5.46      1.38 o 
   7   3   7       70.09       73.95      2.30 o 
   8   3   7        7.56        7.81      1.74 o 
   9   3   7       25.23       25.95      2.33 o 
  10   3   7      172.67      156.36      5.05 o 
  11   3   7       24.07       23.95      3.30 o 
  12   3   7        0.13        0.00      3.53 o 
   0   4   7       83.01      104.07      3.53 o 
   1   4   7      517.28      454.79      4.88 o 
   2   4   7      315.99      376.61      4.13 o 
   3   4   7       31.77       41.58      1.49 o 
   4   4   7      194.10      214.16      3.17 o 
   5   4   7      215.66      232.59      3.47 o 
   6   4   7      100.47      116.34      2.83 o 
   7   4   7        4.38        3.33      1.70 o 
   8   4   7      155.45      154.93      4.14 o 
   9   4   7        2.79        1.69      2.15 o 
  10   4   7       79.47       84.23      4.33 o 
  11   4   7       28.51       20.83      3.70 o 
  12   4   7        1.10        4.90      3.84 o 
   1   5   7       13.43       13.29      1.47 o 
   2   5   7       28.00       36.33      1.56 o 
   3   5   7       26.30       26.93      2.54 o 
   4   5   7       22.30       27.35      2.33 o 
   5   5   7       10.57        9.66      1.60 o 
   6   5   7       11.62       12.60      2.08 o 
   7   5   7       93.22       96.78      3.49 o 
   8   5   7      275.99      281.91      6.31 o 
   9   5   7      340.77      312.91      6.84 o 
  10   5   7       88.80       90.34      4.46 o 
  11   5   7        1.48        0.00      3.20 o 
   0   6   7      680.92      622.63     11.04 o 
   1   6   7        6.03        7.38      1.51 o 
   2   6   7      329.69      309.01      4.43 o 
   3   6   7       82.61       88.34      2.32 o 
   4   6   7       17.63       16.88      1.82 o 
   5   6   7      252.73      250.46      6.66 o 
   6   6   7      550.73      572.39      7.26 o 
   7   6   7       87.67       78.29      3.86 o 
   8   6   7      406.07      385.25     12.85 o 
   9   6   7       17.97       25.88      3.25 o 
  10   6   7        2.14        0.82      2.93 o 
  11   6   7       36.35       31.40      4.29 o 
   1   7   7       43.54       43.99      2.33 o 
   2   7   7      161.62      156.52      4.34 o 
   3   7   7       28.31       23.50      2.29 o 
   4   7   7       18.15       22.89      2.34 o 
   5   7   7      198.10      183.61      4.43 o 
   6   7   7      247.02      243.54      4.88 o 
   7   7   7       76.26       78.90      3.67 o 
   8   7   7        2.97        0.58      2.89 o 
   9   7   7      172.25      163.64      5.64 o 
  10   7   7        2.51        5.12      3.29 o 
   0   8   7        7.63        9.03      3.65 o 
   1   8   7      117.30      119.32      4.65 o 
   2   8   7      178.60      173.57      4.83 o 
   3   8   7       95.63       96.62      5.09 o 
   4   8   7       36.92       37.04      2.70 o 
   5   8   7       27.43       23.08      3.26 o 
   6   8   7        7.95        8.62      2.39 o 
   7   8   7       20.03       21.75      2.92 o 
   8   8   7       14.51       14.68      3.58 o 
   9   8   7       53.30       56.60      5.93 o 
   1   9   7       73.25       75.63      4.19 o 
   2   9   7      257.47      255.88      6.72 o 
   3   9   7      362.11      342.08      6.92 o 
   4   9   7        9.19        3.03      2.73 o 
   5   9   7        0.20        0.00      2.72 o 
   6   9   7        0.79        0.00      2.85 o 
   7   9   7        0.05        0.00      3.20 o 
   0  10   7      136.17      135.43      9.06 o 
   1  10   7      182.33      196.52      6.45 o 
   2  10   7       48.58       65.01      4.40 o 
   3  10   7       15.88       20.98      3.63 o 
   4  10   7       27.65       28.91      3.81 o 
   5  10   7        1.61        0.00      3.21 o 
   0   0   8      799.74      771.50     19.15 o 
   1   0   8     3930.17     3807.18     43.89 o 
   2   0   8      535.48      554.32      6.29 o 
   3   0   8      479.83      522.16      6.07 o 
   4   0   8      563.91      518.22      6.85 o 
   5   0   8     3865.96     4052.19     42.79 o 
   6   0   8      140.37      149.55      3.44 o 
   7   0   8      280.30      324.40      5.40 o 
   8   0   8     1873.31     1838.02     26.80 o 
   9   0   8      221.21      196.17      6.23 o 
  10   0   8     1297.39     1181.99     24.34 o 
  11   0   8      198.84      176.06      8.34 o 
  12   0   8      101.07       88.55      9.99 o 
  13   0   8        3.88        5.17      4.75 o 
   1   1   8      133.97      135.33      2.14 o 
   2   1   8      445.77      469.03      4.07 o 
   3   1   8      382.42      381.72      3.57 o 
   4   1   8     1342.07     1465.06     11.02 o 
   5   1   8      205.07      213.21      2.91 o 
   6   1   8       22.81       31.26      1.53 o 
   7   1   8      485.28      550.07      5.31 o 
   8   1   8      126.68      127.03      2.97 o 
   9   1   8        0.01        1.81      2.42 o 
  10   1   8       80.74       74.21      4.04 o 
  11   1   8      167.40      170.68      5.40 o 
  12   1   8       23.74       32.56      3.50 o 
  13   1   8       16.28       17.48      3.40 o 
   0   2   8      738.77      739.49      9.57 o 
   1   2   8      887.12      939.72      9.95 o 
   2   2   8      113.18      113.67      2.02 o 
   3   2   8     2028.40     2256.60     18.05 o 
   4   2   8      159.68      180.48      2.50 o 
   5   2   8     1015.03     1027.33      9.01 o 
   6   2   8       65.77       82.47      1.97 o 
   7   2   8      194.37      210.99      3.57 o 
   8   2   8       44.65       39.99      2.08 o 
   9   2   8      551.71      558.17      7.28 o 
  10   2   8       63.62       60.68      3.22 o 
  11   2   8       58.22       70.19      3.84 o 
  12   2   8        4.13        0.00      3.66 o 
  13   2   8        5.10        1.94      3.15 o 
   1   3   8        5.90        4.26      1.46 o 
   2   3   8      333.38      301.45      4.34 o 
   3   3   8       49.25       53.86      1.76 o 
   4   3   8      319.53      376.72      4.14 o 
   5   3   8       35.29       29.46      1.33 o 
   6   3   8       52.32       60.73      2.93 o 
   7   3   8        0.60        0.00      1.36 o 
   8   3   8      100.33       91.45      2.57 o 
   9   3   8       10.40       12.65      1.97 o 
  10   3   8       21.87       20.32      2.58 o 
  11   3   8       58.29       44.99      4.18 o 
  12   3   8       87.07       83.61      7.00 o 
   0   4   8     5639.07     5636.89     70.00 o 
   1   4   8     2072.60     1973.32     16.92 o 
   2   4   8     6052.39     6149.70     50.71 o 
   3   4   8      377.88      400.31      4.41 o 
   4   4   8       20.30       19.85      1.31 o 
   5   4   8       12.15       11.25      1.41 o 
   6   4   8        3.86        3.05      1.56 o 
   7   4   8       16.46       21.17      1.92 o 
   8   4   8      178.06      172.42      5.74 o 
   9   4   8      249.99      253.52      6.00 o 
  10   4   8      340.90      331.10      6.97 o 
  11   4   8        6.26        8.82      3.47 o 
  12   4   8        4.87        4.89      3.76 o 
   1   5   8        2.93        5.00      1.30 o 
   2   5   8      131.22      121.31      2.32 o 
   3   5   8       85.27       90.32      2.26 o 
   4   5   8      706.87      658.35      6.80 o 
   5   5   8        0.51        0.00      1.50 o 
   6   5   8      408.64      410.30      6.11 o 
   7   5   8      132.25      133.18      4.28 o 
   8   5   8        3.05        3.53      2.52 o 
   9   5   8        2.10        0.20      2.57 o 
  10   5   8       34.42       38.20      3.90 o 
  11   5   8       73.88       78.53      4.97 o 
   0   6   8       42.38       46.69      3.41 o 
   1   6   8        9.45        8.15      1.53 o 
   2   6   8       13.62       10.58      1.85 o 
   3   6   8      277.21      275.88      4.76 o 
   4   6   8       39.05       46.95      2.98 o 
   5   6   8        9.97        7.65      2.06 o 
   6   6   8       17.45       24.77      2.50 o 
   7   6   8      185.35      169.42      5.11 o 
   8   6   8       53.01       55.22      3.62 o 
   9   6   8       63.14       57.58      3.84 o 
  10   6   8       85.89      102.69      4.65 o 
  11   6   8        0.95        0.00      4.23 o 
   1   7   8        6.66        8.18      2.23 o 
   2   7   8      288.02      296.82      6.26 o 
   3   7   8       33.44       40.42      2.56 o 
   4   7   8      594.38      555.45      7.62 o 
   5   7   8      940.58      891.36     11.08 o 
   6   7   8       53.30       60.81      2.87 o 
   7   7   8      170.07      152.57      6.97 o 
   8   7   8       41.05       35.50      6.12 o 
   9   7   8        4.21        2.92      3.23 o 
  10   7   8       55.22       55.21      4.16 o 
   0   8   8       58.39       53.54      5.74 o 
   1   8   8       57.45       54.72      3.67 o 
   2   8   8      195.49      202.91      6.33 o 
   3   8   8       63.85       59.49      3.49 o 
   4   8   8      208.95      195.92      5.27 o 
   5   8   8        5.11        1.73      2.64 o 
   6   8   8      115.93      114.79      4.48 o 
   7   8   8        9.28        2.32      3.04 o 
   8   8   8       18.89       27.21      4.22 o 
   1   9   8      130.34      147.18      5.46 o 
   2   9   8        2.76        0.00      2.96 o 
   3   9   8      174.67      168.35      5.76 o 
   4   9   8       12.00       10.01      2.88 o 
   5   9   8        1.24        0.00      2.71 o 
   6   9   8        7.85        5.22      4.35 o 
   7   9   8        0.02        0.00      3.15 o 
   0  10   8      198.90      215.03      8.61 o 
   1  10   8       39.88       43.20      3.71 o 
   2  10   8       80.22       86.31      4.83 o 
   3  10   8       12.74       12.48      3.54 o 
   4  10   8       33.69       43.08      4.14 o 
   1   1   9       31.38       30.41      1.07 o 
   2   1   9      205.41      224.33      3.34 o 
   3   1   9       25.96       27.25      1.03 o 
   4   1   9      747.19      806.82      6.62 o 
   5   1   9       29.72       31.72      1.31 o 
   6   1   9       70.91       70.30      1.78 o 
   7   1   9       43.32       53.76      1.79 o 
   8   1   9        0.64        0.00      1.44 o 
   9   1   9      192.95      169.69      3.65 o 
  10   1   9       85.20       90.99      3.46 o 
  11   1   9      219.79      191.54      5.64 o 
  12   1   9       68.95       70.67      4.04 o 
  13   1   9       14.78       16.49      3.86 o 
   0   2   9       11.24       18.80      1.46 o 
   1   2   9      341.43      325.30      4.08 o 
   2   2   9        0.97        1.19      0.85 o 
   3   2   9     1563.75     1696.88     14.74 o 
   4   2   9       38.44       34.79      1.35 o 
   5   2   9        9.80        5.58      1.09 o 
   6   2   9      149.12      165.19      3.35 o 
   7   2   9      151.60      136.41      3.02 o 
   8   2   9        3.61        2.89      1.65 o 
   9   2   9      400.00      425.91      7.14 o 
  10   2   9      165.63      167.83      4.57 o 
  11   2   9       33.79       32.54      4.71 o 
  12   2   9        7.46        8.21      4.08 o 
   1   3   9       69.16       69.43      1.77 o 
   2   3   9     1243.90     1236.30     11.20 o 
   3   3   9       70.58       87.04      2.21 o 
   4   3   9       17.18       10.06      1.13 o 
   5   3   9        9.59       15.16      1.25 o 
   6   3   9      154.44      140.05      2.49 o 
   7   3   9       52.15       55.94      2.07 o 
   8   3   9       24.60       28.00      1.86 o 
   9   3   9       78.31       81.94      2.80 o 
  10   3   9        1.77        0.92      2.34 o 
  11   3   9       25.93       30.90      3.29 o 
  12   3   9        0.39        0.00      3.68 o 
   0   4   9     7963.55     7697.28    101.84 o 
   1   4   9      153.50      116.97      3.23 o 
   2   4   9     1158.46     1094.19     10.33 o 
   3   4   9      274.08      326.49      4.36 o 
   4   4   9      508.98      516.61      5.38 o 
   5   4   9      392.91      382.46      4.61 o 
   6   4   9      187.16      202.42      3.42 o 
   7   4   9       35.58       34.46      2.34 o 
   8   4   9       17.04       12.79      2.38 o 
   9   4   9       19.63       16.88      2.79 o 
  10   4   9       33.98       37.50      3.92 o 
  11   4   9       53.58       50.60      4.26 o 
  12   4   9       59.23       54.65      4.62 o 
   1   5   9       20.42       22.76      1.59 o 
   2   5   9       24.94       33.36      1.76 o 
   3   5   9        9.67        7.34      1.51 o 
   4   5   9       22.07       21.30      1.93 o 
   5   5   9        1.20        0.00      1.72 o 
   6   5   9      536.22      491.38      6.41 o 
   7   5   9      478.96      478.41      8.59 o 
   8   5   9       83.82       75.45      3.75 o 
   9   5   9        4.01        6.53      2.79 o 
  10   5   9        5.03        2.53      2.77 o 
  11   5   9       22.50       20.89      3.90 o 
   0   6   9       18.68       25.15      4.54 o 
   1   6   9       86.58       88.49      3.48 o 
   2   6   9        0.36        0.00      1.64 o 
   3   6   9       40.84       42.08      2.40 o 
   4   6   9       11.58        9.80      2.07 o 
   5   6   9      634.37      585.79      8.41 o 
   6   6   9      143.02      136.34      4.03 o 
   7   6   9       11.92       13.39      2.57 o 
   8   6   9        1.56        0.00      2.56 o 
   9   6   9       10.38        3.85      3.20 o 
  10   6   9        5.90        2.95      2.97 o 
   1   7   9       30.64       30.47      2.58 o 
   2   7   9       17.49       17.39      2.56 o 
   3   7   9      529.72      533.95      8.24 o 
   4   7   9      246.83      232.83      5.52 o 
   5   7   9       62.83       67.26      3.53 o 
   6   7   9        4.06        3.95      2.52 o 
   7   7   9       26.42       18.10      3.70 o 
   8   7   9        0.24        0.00      3.18 o 
   9   7   9      163.90      158.22      8.76 o 
   0   8   9       11.45        7.23      4.46 o 
   1   8   9        4.48        6.99      2.73 o 
   2   8   9       65.74       68.02      3.96 o 
   3   8   9      201.88      206.78      5.34 o 
   4   8   9       59.34       57.43      3.54 o 
   5   8   9        2.90        1.12      2.51 o 
   6   8   9       13.25       15.88      2.99 o 
   7   8   9       23.53       30.84      4.05 o 
   8   8   9        0.02        6.19      3.66 o 
   1   9   9       43.05       37.36      3.80 o 
   2   9   9      168.08      171.23      5.73 o 
   3   9   9       23.78       18.77      3.75 o 
   4   9   9        2.50        1.47      2.95 o 
   5   9   9        0.76        3.13      2.84 o 
   6   9   9        3.99        5.57      3.70 o 
   0  10   9      528.00      530.49     13.32 o 
   1  10   9       10.76       10.51      3.25 o 
   2  10   9       27.92       30.76      4.01 o 
   3  10   9        6.85        0.73      3.30 o 
   4  10   9       25.95       20.62      3.81 o 
   0   0  10      566.26      525.95     28.12 o 
   1   0  10     2706.16     2664.22     39.77 o 
   2   0  10      429.26      471.11      5.70 o 
   3   0  10      405.21      411.83      5.24 o 
   4   0  10     1044.60     1160.59     13.44 o 
   5   0  10      244.69      288.55      5.87 o 
   6   0  10      216.59      221.53      3.99 o 
   7   0  10      845.52      866.71     12.89 o 
   8   0  10       12.07       12.10      2.87 o 
   9   0  10      357.67      294.67     10.85 o 
  10   0  10       61.88       53.61      5.28 o 
  11   0  10      271.65      256.23      9.94 o 
  12   0  10        7.16        9.52      4.87 o 
  13   0  10       17.67       13.95      8.35 o 
   1   1  10        9.21        8.72      0.92 o 
   2   1  10     1583.35     1591.33     12.33 o 
   3   1  10     1059.34     1116.22      8.73 o 
   4   1  10       20.43       24.74      1.19 o 
   5   1  10      984.27     1145.36      9.55 o 
   6   1  10      258.56      300.47      3.63 o 
   7   1  10       17.14       17.93      1.39 o 
   8   1  10       89.17       94.11      2.56 o 
   9   1  10      105.79      105.28      3.00 o 
  10   1  10       21.20       18.78      2.61 o 
  11   1  10       23.98       22.40      3.65 o 
  12   1  10       16.92       19.98      5.06 o 
   0   2  10     8062.96     8295.05     93.80 o 
   1   2  10       12.56       10.57      1.28 o 
   2   2  10      655.96      749.56      6.76 o 
   3   2  10      582.01      640.09      5.72 o 
   4   2  10      144.17      165.93      2.63 o 
   5   2  10      122.94      124.42      2.34 o 
   6   2  10      130.19      137.14      2.63 o 
   7   2  10       55.14       53.79      2.13 o 
   8   2  10      123.81      126.10      3.18 o 
   9   2  10       11.99        9.83      2.29 o 
  10   2  10       67.56       79.45      5.07 o 
  11   2  10       35.07       43.99      3.52 o 
  12   2  10       19.05       19.44      3.36 o 
   1   3  10     1793.20     1869.12     18.87 o 
   2   3  10      232.06      272.42      3.82 o 
   3   3  10     1164.26     1264.89     11.69 o 
   4   3  10     1528.15     1587.61     13.35 o 
   5   3  10       92.94      102.99      2.03 o 
   6   3  10       14.19       15.54      1.26 o 
   7   3  10       71.60       76.52      2.77 o 
   8   3  10        0.89        0.51      1.50 o 
   9   3  10       42.57       39.12      2.52 o 
  10   3  10      356.15      370.45     10.42 o 
  11   3  10      100.54      112.46      4.74 o 
  12   3  10        2.76        2.61      3.84 o 
   0   4  10     6445.20     6439.42     73.72 o 
   1   4  10     5598.21     5568.74     48.58 o 
   2   4  10      169.31      158.03      3.45 o 
   3   4  10       14.44       14.37      1.49 o 
   4   4  10      337.75      353.37      4.68 o 
   5   4  10      149.57      160.26      3.22 o 
   6   4  10      588.25      584.78      6.96 o 
   7   4  10      199.73      198.59      4.11 o 
   8   4  10        1.70        0.00      2.22 o 
   9   4  10      239.39      234.39      5.29 o 
  10   4  10       35.89       33.29      3.70 o 
  11   4  10       19.92       11.63      3.53 o 
  12   4  10       15.01       14.75      3.82 o 
   1   5  10       22.67       23.54      1.38 o 
   2   5  10      773.65      790.87      8.76 o 
   3   5  10      253.60      246.88      3.95 o 
   4   5  10      428.07      427.12      6.05 o 
   5   5  10       85.52       97.60      3.43 o 
   6   5  10       88.28       89.78      2.98 o 
   7   5  10      209.26      191.00      4.30 o 
   8   5  10       38.18       37.65      3.19 o 
   9   5  10       20.05       19.49      3.07 o 
  10   5  10        6.97        1.06      2.86 o 
  11   5  10       20.29       21.96      3.98 o 
   0   6  10      470.05      458.29      9.88 o 
   1   6  10      208.80      202.53      4.43 o 
   2   6  10       48.25       45.23      2.55 o 
   3   6  10      107.86      108.49      3.39 o 
   4   6  10       16.46       19.19      2.34 o 
   5   6  10       31.95       41.24      2.81 o 
   6   6  10        4.42        3.85      2.36 o 
   7   6  10        9.00        6.25      2.40 o 
   8   6  10      131.92      136.18      6.04 o 
   9   6  10        2.72        0.62      2.83 o 
  10   6  10       51.24       56.43      4.05 o 
   1   7  10       52.69       48.38      3.27 o 
   2   7  10      288.58      297.07      5.89 o 
   3   7  10      140.45      139.44      4.49 o 
   4   7  10      366.41      354.94      6.70 o 
   5   7  10       36.63       41.58      3.47 o 
   6   7  10      126.65      122.23      4.87 o 
   7   7  10       18.42       18.98      3.64 o 
   8   7  10       50.76       74.43      4.90 o 
   9   7  10       27.00       34.62      5.58 o 
   0   8  10        0.37        0.00      4.29 o 
   1   8  10      281.67      293.99      7.58 o 
   2   8  10      213.86      213.62      6.07 o 
   3   8  10       53.06       39.72      3.63 o 
   4   8  10       24.03       22.17      3.03 o 
   5   8  10       70.37       70.67      3.75 o 
   6   8  10       10.26       11.37      3.10 o 
   7   8  10       26.69       30.59      4.23 o 
   8   8  10        0.18        1.86      3.63 o 
   1   9  10        4.38        6.41      2.99 o 
   2   9  10       98.08      104.46      4.89 o 
   3   9  10        0.50        0.99      3.01 o 
   4   9  10        1.42        0.00      3.03 o 
   5   9  10      128.28      129.40      5.36 o 
   6   9  10        6.95        1.39      4.71 o 
   0  10  10      336.83      333.34     10.58 o 
   1  10  10       41.47       43.31      4.68 o 
   2  10  10       23.96       25.40      3.94 o 
   3  10  10       49.97       53.12      4.38 o 
   1   1  11      256.05      231.39      3.08 o 
   2   1  11     1034.93     1059.21      8.61 o 
   3   1  11       59.85       46.01      1.47 o 
   4   1  11       65.22       69.58      1.62 o 
   5   1  11       77.94       66.20      1.78 o 
   6   1  11      602.81      634.54      6.44 o 
   7   1  11       74.20       77.82      2.22 o 
   8   1  11       28.36       23.56      1.96 o 
   9   1  11        4.18        5.46      2.01 o 
  10   1  11      187.46      158.01      4.94 o 
  11   1  11       14.50       11.15      3.49 o 
  12   1  11       61.05       69.96      4.69 o 
   0   2  11    11557.67    11830.43    119.62 o 
   1   2  11       27.48       50.36      1.64 o 
   2   2  11      985.39     1043.17      9.52 o 
   3   2  11       58.98       63.59      1.75 o 
   4   2  11       31.56       26.45      1.27 o 
   5   2  11       30.89       30.71      1.43 o 
   6   2  11       17.70       16.87      1.43 o 
   7   2  11      202.80      217.65      3.78 o 
   8   2  11      543.38      530.65      6.83 o 
   9   2  11       28.12       28.55      3.34 o 
  10   2  11      628.06      596.07      8.14 o 
  11   2  11       11.21       13.48      3.11 o 
  12   2  11       42.30       44.94      3.77 o 
   1   3  11       10.25       17.84      2.27 o 
   2   3  11       23.12       26.97      1.47 o 
   3   3  11       81.67       77.62      2.15 o 
   4   3  11      243.31      229.05      4.95 o 
   5   3  11       31.92       41.49      1.43 o 
   6   3  11      146.09      126.26      2.48 o 
   7   3  11      184.00      185.64      3.64 o 
   8   3  11       13.77       18.05      1.99 o 
   9   3  11      115.99      119.08      3.70 o 
  10   3  11       53.69       53.15      3.77 o 
  11   3  11       28.31       20.82      2.92 o 
  12   3  11        1.12        2.48      3.99 o 
   0   4  11      585.68      508.53     11.80 o 
   1   4  11      593.77      559.18      8.07 o 
   2   4  11      368.23      349.12      5.03 o 
   3   4  11      166.25      159.26      3.06 o 
   4   4  11       13.14       15.24      1.60 o 
   5   4  11       56.76       45.27      2.18 o 
   6   4  11      158.67      148.78      3.47 o 
   7   4  11      182.60      185.61      6.48 o 
   8   4  11        5.36        2.57      2.00 o 
   9   4  11       63.25       76.07      3.49 o 
  10   4  11        1.25        0.48      3.24 o 
  11   4  11        1.42        0.00      3.42 o 
   1   5  11       50.49       45.16      2.50 o 
   2   5  11     1187.88     1168.18     12.39 o 
   3   5  11        0.77        0.89      1.48 o 
   4   5  11       28.23       24.74      1.91 o 
   5   5  11      567.03      551.98      7.31 o 
   6   5  11       48.36       40.67      2.68 o 
   7   5  11       92.08       91.19      3.19 o 
   8   5  11       41.52       34.93      3.14 o 
   9   5  11       34.89       28.18      3.12 o 
  10   5  11        5.77        6.58      2.98 o 
  11   5  11        2.46        1.84      3.36 o 
   0   6  11     2856.42     2695.83     45.98 o 
   1   6  11      133.88      136.21      4.04 o 
   2   6  11       31.31       29.10      2.64 o 
   3   6  11       15.14       13.09      3.03 o 
   4   6  11      118.97      113.50      3.88 o 
   5   6  11       41.51       35.19      2.92 o 
   6   6  11        9.08        1.34      2.45 o 
   7   6  11       16.06       11.45      2.89 o 
   8   6  11       49.83       56.08      4.33 o 
   9   6  11        7.66       14.10      3.88 o 
  10   6  11        0.18        1.58      3.64 o 
   1   7  11      146.07      143.40      5.27 o 
   2   7  11        0.14        0.00      2.49 o 
   3   7  11        0.76        0.00      2.30 o 
   4   7  11      474.45      445.19      8.40 o 
   5   7  11      123.40      130.70      4.95 o 
   6   7  11        0.59        0.17      2.84 o 
   7   7  11        4.96        0.00      2.78 o 
   8   7  11      158.01      158.20      6.53 o 
   9   7  11        3.20        0.00      3.59 o 
   0   8  11       90.32       91.48      6.90 o 
   1   8  11       20.13       25.68      6.71 o 
   2   8  11      213.30      211.96      6.01 o 
   3   8  11       29.12       32.99      3.46 o 
   4   8  11       14.76       11.96      3.11 o 
   5   8  11       55.52       51.56      3.87 o 
   6   8  11       28.92       32.60      3.74 o 
   7   8  11        0.00        0.00      3.07 o 
   8   8  11       19.51       21.06      4.41 o 
   1   9  11      109.66      111.30      5.09 o 
   2   9  11       10.03        6.92      4.32 o 
   3   9  11        0.28        4.33      3.11 o 
   4   9  11       52.11       51.76      4.13 o 
   5   9  11        5.34        5.22      3.44 o 
   6   9  11       20.23       21.93      4.22 o 
   0  10  11       98.15      105.25     10.30 o 
   1  10  11        1.95        0.00      2.96 o 
   2  10  11        9.34        5.54      3.42 o 
   3  10  11       58.58       53.65      4.39 o 
   0   0  12     3838.02     4048.88     83.75 o 
   1   0  12      735.22      774.47     14.18 o 
   2   0  12     2180.97     2338.09     28.00 o 
   3   0  12       37.83       38.40      1.74 o 
   4   0  12     2150.36     2335.56     23.44 o 
   5   0  12     1158.08     1191.26     14.13 o 
   6   0  12       60.29       68.07      2.75 o 
   7   0  12       34.16       37.61      2.46 o 
   8   0  12      374.85      371.51      7.46 o 
   9   0  12       15.96       18.65      3.38 o 
  10   0  12      214.79      228.59     16.51 o 
  11   0  12        1.18        0.00      4.29 o 
  12   0  12        2.04       11.41      4.90 o 
   1   1  12       28.23       32.69      1.19 o 
   2   1  12      372.05      401.75      3.99 o 
   3   1  12      211.88      220.13      2.67 o 
   4   1  12       86.55      104.06      2.02 o 
   5   1  12      731.79      806.00      6.93 o 
   6   1  12        1.63        1.04      1.23 o 
   7   1  12        3.00        4.75      1.37 o 
   8   1  12       15.61       16.29      1.77 o 
   9   1  12        3.44        3.42      2.04 o 
  10   1  12        3.15        2.72      2.60 o 
  11   1  12      123.45      137.65      5.65 o 
  12   1  12       10.37        8.42      3.59 o 
   0   2  12      589.57      547.11     10.01 o 
   1   2  12      784.27      847.28      8.02 o 
   2   2  12      721.28      763.03      7.45 o 
   3   2  12     1039.27     1083.00      9.66 o 
   4   2  12      778.13      775.81      7.04 o 
   5   2  12        2.83        2.88      1.19 o 
   6   2  12       44.64       40.82      1.71 o 
   7   2  12       38.84       35.43      2.00 o 
   8   2  12        7.68        5.08      1.77 o 
   9   2  12        1.16        0.00      1.82 o 
  10   2  12       26.29       33.44      2.70 o 
  11   2  12       20.29       18.81      3.64 o 
  12   2  12       44.05       41.98      4.27 o 
   1   3  12        6.39        0.00      1.32 o 
   2   3  12        6.56        4.16      1.48 o 
   3   3  12      417.60      483.98      5.58 o 
   4   3  12      108.31       92.75      2.45 o 
   5   3  12      112.54      111.67      2.47 o 
   6   3  12       31.26       36.47      1.72 o 
   7   3  12      172.51      164.81      3.60 o 
   8   3  12       10.98        6.65      1.88 o 
   9   3  12        3.05        0.50      2.08 o 
  10   3  12       96.28      112.62      4.07 o 
  11   3  12       40.12       41.68      3.27 o 
  12   3  12       90.67       81.51      4.50 o 
   0   4  12      187.42      214.40      4.57 o 
   1   4  12       25.97       21.56      2.07 o 
   2   4  12      145.01      127.59      3.16 o 
   3   4  12      484.92      485.21      5.79 o 
   4   4  12        5.75        8.99      2.54 o 
   5   4  12      413.64      384.04      5.17 o 
   6   4  12     1120.64     1097.31     11.24 o 
   7   4  12       74.96       68.16      2.84 o 
   8   4  12       72.79       71.37      2.97 o 
   9   4  12       41.95       43.17      3.06 o 
  10   4  12       27.84       36.72      5.14 o 
  11   4  12       10.85        5.17      3.46 o 
   1   5  12      222.61      232.40      4.59 o 
   2   5  12       79.46       68.75      3.06 o 
   3   5  12        8.45        7.40      1.86 o 
   4   5  12      723.16      680.00      8.45 o 
   5   5  12      186.49      169.45      4.03 o 
   6   5  12      485.16      453.33      6.25 o 
   7   5  12       25.97       23.76      2.44 o 
   8   5  12        0.69        0.00      2.29 o 
   9   5  12       15.77       16.51      3.09 o 
  10   5  12       20.92       23.05      3.32 o 
  11   5  12        1.60        0.35      3.48 o 
   0   6  12     1740.23     1622.43     44.77 o 
   1   6  12      182.66      166.80      4.45 o 
   2   6  12      191.77      179.70      4.56 o 
   3   6  12      194.12      173.59      4.80 o 
   4   6  12        2.10        1.67      2.32 o 
   5   6  12       63.05       53.96      3.40 o 
   6   6  12       28.48       23.47      2.61 o 
   7   6  12        1.83        3.16      2.60 o 
   8   6  12       39.29       46.36      4.26 o 
   9   6  12        0.62        0.00      3.39 o 
  10   6  12      120.82      133.81      6.15 o 
   1   7  12       77.73       76.38      4.29 o 
   2   7  12      342.89      328.71      7.09 o 
   3   7  12        1.32        0.00      2.49 o 
   4   7  12        0.36        0.00      2.64 o 
   5   7  12       44.65       42.21      3.67 o 
   6   7  12       23.94       26.15      3.49 o 
   7   7  12       14.61       17.96      3.41 o 
   8   7  12        2.62        0.00      3.39 o 
   9   7  12       69.15       76.59      5.41 o 
   0   8  12      751.75      702.93     17.71 o 
   1   8  12      301.37      294.66      9.18 o 
   2   8  12        0.14        0.00      2.82 o 
   3   8  12       32.89       24.34      3.35 o 
   4   8  12       36.80       31.48      3.54 o 
   5   8  12        1.49        5.40      3.02 o 
   6   8  12       29.81       29.43      3.68 o 
   7   8  12        1.40        0.34      3.17 o 
   1   9  12       29.71       33.13      4.31 o 
   2   9  12       64.75       72.54      4.47 o 
   3   9  12       38.48       33.88      3.89 o 
   4   9  12      236.29      218.91      6.76 o 
   5   9  12       10.13        9.26      3.45 o 
   0  10  12       17.19       27.23      5.25 o 
   1  10  12        3.44        0.00      3.35 o 
   2  10  12       20.12       17.97      3.69 o 
   1   1  13        9.96        8.29      1.02 o 
   2   1  13      124.95      151.49      2.43 o 
   3   1  13       37.29       40.19      1.34 o 
   4   1  13      660.15      693.99      6.12 o 
   5   1  13       50.75       63.51      1.77 o 
   6   1  13      135.44      129.03      3.23 o 
   7   1  13        5.52        4.65      1.44 o 
   8   1  13        0.00        0.00      1.60 o 
   9   1  13      113.81      124.26      3.61 o 
  10   1  13       26.65       28.72      3.07 o 
  11   1  13        2.59        4.72      3.23 o 
  12   1  13       13.78       12.19      3.65 o 
   0   2  13      210.14      181.95      4.09 o 
   1   2  13       10.95       13.26      1.14 o 
   2   2  13      675.77      706.06      7.03 o 
   3   2  13     1338.02     1364.22     11.84 o 
   4   2  13      208.43      235.72      3.31 o 
   5   2  13        1.62        3.56      1.28 o 
   6   2  13       88.11       94.01      2.26 o 
   7   2  13       65.67       68.36      2.57 o 
   8   2  13      308.62      275.14      4.65 o 
   9   2  13      413.48      384.74      6.17 o 
  10   2  13      300.23      305.26      8.08 o 
  11   2  13      105.13      114.30      4.86 o 
  12   2  13        0.10        0.00      3.27 o 
   1   3  13        4.64        2.37      1.35 o 
   2   3  13       26.00       27.12      1.85 o 
   3   3  13        8.07       12.63      1.71 o 
   4   3  13      372.10      352.88      4.86 o 
   5   3  13      460.41      464.78      5.33 o 
   6   3  13       13.25       12.78      1.55 o 
   7   3  13        5.34        3.66      1.77 o 
   8   3  13        0.04        0.12      1.80 o 
   9   3  13      197.36      190.46      4.49 o 
  10   3  13       59.65       45.29      3.06 o 
  11   3  13        0.59        1.07      2.34 o 
   0   4  13      724.45      806.51     11.35 o 
   1   4  13        2.22        2.39      1.47 o 
   2   4  13       55.36       60.90      3.01 o 
   3   4  13       74.79       69.23      3.07 o 
   4   4  13        0.21        0.38      1.49 o 
   5   4  13      184.05      178.43      3.58 o 
   6   4  13       11.42       10.33      2.00 o 
   7   4  13      117.01      109.52      3.68 o 
   8   4  13       66.72       62.33      2.85 o 
   9   4  13       25.59       31.00      3.83 o 
  10   4  13        0.10        0.00      2.77 o 
  11   4  13       12.06       20.03      3.46 o 
   1   5  13      526.22      492.37      7.25 o 
   2   5  13       59.31       60.13      2.65 o 
   3   5  13     1647.93     1560.25     16.12 o 
   4   5  13      485.70      454.29      7.15 o 
   5   5  13      195.17      174.15      4.18 o 
   6   5  13       63.83       60.69      3.07 o 
   7   5  13      190.12      182.68      4.64 o 
   8   5  13       57.61       58.89      3.88 o 
   9   5  13        2.24        3.99      2.90 o 
  10   5  13        0.50        0.82      4.28 o 
   0   6  13       60.31       58.09      4.76 o 
   1   6  13     3157.69     2980.68     33.72 o 
   2   6  13      319.40      301.98      5.83 o 
   3   6  13       20.93       19.90      2.35 o 
   4   6  13       71.46       82.11      3.65 o 
   5   6  13      148.28      144.60      4.59 o 
   6   6  13       15.00       13.29      2.46 o 
   7   6  13      209.70      213.35      5.07 o 
   8   6  13       21.68       23.79      3.76 o 
   9   6  13        2.59        0.00      3.49 o 
   1   7  13       31.76       35.53      3.23 o 
   2   7  13      139.71      148.82      4.75 o 
   3   7  13       54.45       57.54      3.75 o 
   4   7  13       13.40       10.49      2.94 o 
   5   7  13      115.99      107.94      4.75 o 
   6   7  13        6.08        7.05      3.01 o 
   7   7  13        0.23        0.00      2.95 o 
   8   7  13       32.26       30.56      4.26 o 
   0   8  13      104.58      106.94      7.19 o 
   1   8  13      502.90      473.12      9.26 o 
   2   8  13      104.68      107.69      4.80 o 
   3   8  13       71.28       68.65      4.19 o 
   4   8  13       47.16       39.04      3.82 o 
   5   8  13       15.40       13.07      3.31 o 
   6   8  13        5.48        0.00      3.04 o 
   7   8  13        1.17        0.00      2.99 o 
   1   9  13       10.54       15.78      3.47 o 
   2   9  13        8.52        5.56      4.38 o 
   3   9  13        8.11        7.34      3.46 o 
   4   9  13        1.52        0.31      3.26 o 
   5   9  13        3.51        0.00      3.20 o 
   0   0  14       37.93       38.08      5.30 o 
   1   0  14     2765.22     2957.53     39.12 o 
   2   0  14     4087.83     4306.06     50.29 o 
   3   0  14      723.39      857.29     10.27 o 
   4   0  14        0.08        0.00      1.46 o 
   5   0  14      388.11      416.42      6.59 o 
   6   0  14       46.21       46.58      3.11 o 
   7   0  14        2.28        3.10      1.97 o 
   8   0  14       64.60       71.02      3.79 o 
   9   0  14       80.22       83.93      6.24 o 
  10   0  14      108.17      110.47     10.57 o 
  11   0  14        0.74        0.00      9.17 o 
  12   0  14       12.42       12.33      5.04 o 
   1   1  14      508.89      561.42      5.46 o 
   2   1  14      113.33      134.65      2.28 o 
   3   1  14      411.62      428.14      4.25 o 
   4   1  14       28.05       36.49      1.78 o 
   5   1  14        0.65        2.89      1.21 o 
   6   1  14        2.21        2.11      1.30 o 
   7   1  14        0.04        0.00      1.40 o 
   8   1  14       18.78       28.93      2.77 o 
   9   1  14       12.06       15.49      2.26 o 
  10   1  14      166.68      170.04      4.86 o 
  11   1  14       11.90       13.97      3.44 o 
  12   1  14       26.57       31.36      4.17 o 
   0   2  14     1116.20     1176.36     15.36 o 
   1   2  14       41.93       42.10      1.53 o 
   2   2  14       33.54       37.00      1.49 o 
   3   2  14       23.00       19.40      1.65 o 
   4   2  14      423.84      465.10      5.25 o 
   5   2  14      161.93      172.62      3.07 o 
   6   2  14      269.53      270.53      3.86 o 
   7   2  14      269.46      281.28      4.62 o 
   8   2  14       18.27       21.28      2.13 o 
   9   2  14       50.94       50.35      3.22 o 
  10   2  14        0.10        0.00      2.45 o 
  11   2  14        0.02        0.00      2.75 o 
   1   3  14      158.94      165.61      4.27 o 
   2   3  14        9.69       15.19      1.73 o 
   3   3  14        0.18        2.56      1.48 o 
   4   3  14      328.03      346.10      4.90 o 
   5   3  14       53.28       51.84      1.94 o 
   6   3  14      184.59      209.84      3.51 o 
   7   3  14      162.54      154.28      3.46 o 
   8   3  14       36.39       29.51      2.18 o 
   9   3  14        0.84        0.00      2.10 o 
  10   3  14        7.71        8.07      2.43 o 
  11   3  14       12.93       18.67      3.00 o 
   0   4  14      759.20      710.06     20.20 o 
   1   4  14      577.91      563.98      7.51 o 
   2   4  14       82.04       74.12      2.57 o 
   3   4  14      309.68      299.29      5.05 o 
   4   4  14      234.21      207.73      4.23 o 
   5   4  14      106.86      102.29      3.22 o 
   6   4  14        4.69        5.31      2.10 o 
   7   4  14      482.82      441.27      7.30 o 
   8   4  14        1.11        2.40      2.44 o 
   9   4  14      468.17      460.03      7.74 o 
  10   4  14      127.02      131.10      7.25 o 
  11   4  14        8.31        7.31      3.44 o 
   1   5  14      117.05      111.04      3.57 o 
   2   5  14       33.56       30.77      2.50 o 
   3   5  14     1025.82      972.45     14.64 o 
   4   5  14       74.98       64.34      2.92 o 
   5   5  14        2.18        0.00      1.90 o 
   6   5  14      227.85      190.97      4.64 o 
   7   5  14        6.38        2.60      2.36 o 
   8   5  14        7.45        7.40      2.73 o 
   9   5  14       38.33       37.78      3.69 o 
  10   5  14        3.61        0.00      3.58 o 
   0   6  14       57.54       44.43      4.07 o 
   1   6  14        0.41        2.53      2.35 o 
   2   6  14      337.29      312.97      7.56 o 
   3   6  14       14.69       12.35      2.46 o 
   4   6  14        6.89        1.57      2.64 o 
   5   6  14       63.47       56.95      3.38 o 
   6   6  14       80.55       65.83      3.37 o 
   7   6  14       24.20       29.61      2.94 o 
   8   6  14        2.38        1.91      2.97 o 
   9   6  14        2.77        0.55      3.59 o 
   1   7  14       29.89       29.21      2.91 o 
   2   7  14      229.58      213.41      6.59 o 
   3   7  14       21.60       15.03      3.13 o 
   4   7  14      101.92      101.42      4.20 o 
   5   7  14       47.81       51.30      3.89 o 
   6   7  14       10.73        7.48      3.18 o 
   7   7  14        0.83        0.00      2.73 o 
   8   7  14        5.32        5.16      3.76 o 
   0   8  14      118.64      120.80      7.83 o 
   1   8  14        0.03        0.00      2.86 o 
   2   8  14       40.57       37.52      3.70 o 
   3   8  14       20.41       26.03      3.58 o 
   4   8  14       13.36       12.95      3.23 o 
   5   8  14       82.64       76.37      4.59 o 
   6   8  14        0.14        1.83      3.19 o 
   7   8  14        0.01        0.00      3.17 o 
   1   9  14        7.56        6.66      3.28 o 
   2   9  14        0.55        0.00      3.04 o 
   3   9  14       22.96       27.79      4.90 o 
   4   9  14       15.07        9.82      3.58 o 
   1   1  15       69.60       83.27      1.99 o 
   2   1  15       82.38       99.31      2.21 o 
   3   1  15       67.27       81.75      2.35 o 
   4   1  15      106.28      103.47      2.26 o 
   5   1  15       31.02       35.46      1.56 o 
   6   1  15       65.59       70.47      2.11 o 
   7   1  15      149.98      150.75      3.24 o 
   8   1  15      114.74      127.40      3.45 o 
   9   1  15        0.03        0.59      2.07 o 
  10   1  15        1.40        0.00      2.35 o 
  11   1  15       35.74       27.11      3.91 o 
   0   2  15        0.53        1.45      1.71 o 
   1   2  15      199.58      211.21      3.10 o 
   2   2  15      242.11      232.75      3.92 o 
   3   2  15       18.30       14.07      1.39 o 
   4   2  15      405.02      422.70      5.68 o 
   5   2  15     1207.38     1194.10     10.37 o 
   6   2  15      125.31      124.24      2.83 o 
   7   2  15      172.07      168.19      3.80 o 
   8   2  15      608.86      592.41      7.35 o 
   9   2  15      252.36      253.46      5.08 o 
  10   2  15        7.05        8.83      3.43 o 
  11   2  15       42.11       37.80      4.45 o 
   1   3  15       13.71       15.11      1.67 o 
   2   3  15        1.00        0.90      1.51 o 
   3   3  15       34.47       30.48      1.95 o 
   4   3  15      815.89      834.80      8.92 o 
   5   3  15        5.75        6.63      1.52 o 
   6   3  15     2676.80     2639.28     20.89 o 
   7   3  15      853.47      815.07      9.07 o 
   8   3  15      232.36      209.89      4.41 o 
   9   3  15      107.62      116.21      5.35 o 
  10   3  15       29.66       37.03      3.24 o 
  11   3  15        0.04        0.09      2.78 o 
   0   4  15       68.00       77.33      6.12 o 
   1   4  15        0.07        0.21      1.88 o 
   2   4  15      199.80      201.05      4.00 o 
   3   4  15      679.87      634.48      7.39 o 
   4   4  15       36.98       40.72      2.27 o 
   5   4  15       49.04       48.74      2.60 o 
   6   4  15        2.68        7.88      2.62 o 
   7   4  15       38.12       34.28      2.81 o 
   8   4  15       72.76       77.91      3.64 o 
   9   4  15      132.21      150.15      4.95 o 
  10   4  15      109.91      130.25      5.26 o 
   1   5  15       12.22       10.51      2.25 o 
   2   5  15        0.01        0.00      2.05 o 
   3   5  15       79.62       73.93      3.02 o 
   4   5  15      322.78      295.26      5.35 o 
   5   5  15      365.37      325.15      5.68 o 
   6   5  15       51.80       52.59      3.04 o 
   7   5  15        2.18        0.00      2.28 o 
   8   5  15       86.08       92.02      3.98 o 
   9   5  15       27.45       28.35      3.61 o 
  10   5  15      162.12      192.71      7.28 o 
   0   6  15       69.17       77.45      4.82 o 
   1   6  15      112.19      111.09      3.94 o 
   2   6  15      583.81      550.80      7.75 o 
   3   6  15      114.57       98.72      3.49 o 
   4   6  15       53.84       54.51      2.99 o 
   5   6  15       58.08       63.82      3.10 o 
   6   6  15       26.31       29.99      2.78 o 
   7   6  15       11.50       10.41      3.15 o 
   8   6  15       14.02        9.09      3.25 o 
   9   6  15       61.04       57.36      6.24 o 
   1   7  15       46.47       55.06      3.46 o 
   2   7  15      689.55      633.28      8.87 o 
   3   7  15       22.14       22.88      2.95 o 
   4   7  15       89.17       89.08      4.08 o 
   5   7  15        2.54        0.00      2.72 o 
   6   7  15       29.96       30.47      3.30 o 
   7   7  15       20.56       21.53      3.23 o 
   8   7  15       48.78       68.92      5.89 o 
   0   8  15      543.06      441.21     17.52 o 
   1   8  15       11.15       11.73      3.18 o 
   2   8  15        0.17        1.00      2.89 o 
   3   8  15        0.70        0.23      3.03 o 
   4   8  15        4.40        0.00      3.11 o 
   5   8  15        1.77        0.00      3.03 o 
   6   8  15        0.04        0.00      2.96 o 
   1   9  15        1.60        0.00      3.21 o 
   2   9  15        3.70        0.57      3.07 o 
   3   9  15       15.39        9.13      3.77 o 
   4   9  15       25.77       24.24      3.78 o 
   0   0  16     2309.60     2243.58     50.13 o 
   1   0  16     1211.32     1196.74     15.76 o 
   2   0  16      188.53      219.33      4.88 o 
   3   0  16      279.74      245.45      4.25 o 
   4   0  16     1980.66     1964.12     20.37 o 
   5   0  16      119.56      122.13      3.80 o 
   6   0  16        0.15        1.47      2.03 o 
   7   0  16      120.62      113.36      3.60 o 
   8   0  16      485.17      491.64      9.11 o 
   9   0  16       29.17       32.60      3.99 o 
  10   0  16      596.10      614.42     12.98 o 
  11   0  16       58.38       67.53     10.39 o 
   1   1  16      164.54      152.00      2.61 o 
   2   1  16       35.30       32.87      1.54 o 
   3   1  16       56.84       60.05      1.80 o 
   4   1  16        0.62        0.00      1.21 o 
   5   1  16        2.94        2.76      1.25 o 
   6   1  16       15.89       16.33      1.73 o 
   7   1  16      427.74      444.22      5.96 o 
   8   1  16       74.16       86.18      3.17 o 
   9   1  16       43.68       47.07      2.85 o 
  10   1  16       36.11       40.26      3.19 o 
  11   1  16       36.66       29.61      4.11 o 
   0   2  16      367.14      328.22      6.05 o 
   1   2  16       85.40       81.63      2.19 o 
   2   2  16        3.73        3.34      1.02 o 
   3   2  16       55.69       59.84      1.92 o 
   4   2  16      186.05      179.51      3.17 o 
   5   2  16      849.65      829.99      8.26 o 
   6   2  16     1025.06     1006.58      9.27 o 
   7   2  16       46.58       56.55      2.62 o 
   8   2  16        5.85        3.22      2.01 o 
   9   2  16      192.48      201.30      4.76 o 
  10   2  16        0.02        0.00      2.45 o 
  11   2  16       15.22       13.39      2.99 o 
   1   3  16        0.09        0.00      1.61 o 
   2   3  16      145.29      155.56      3.82 o 
   3   3  16      160.77      149.13      3.35 o 
   4   3  16      328.45      344.06      5.05 o 
   5   3  16      456.42      404.34      5.36 o 
   6   3  16       31.42       32.38      1.96 o 
   7   3  16      101.49       92.50      3.08 o 
   8   3  16       72.68       94.95      3.24 o 
   9   3  16      166.33      184.96      4.73 o 
  10   3  16        0.75        0.00      2.67 o 
  11   3  16        2.05        5.18      2.90 o 
   0   4  16     1452.52     1406.80     22.10 o 
   1   4  16       15.36       16.40      2.27 o 
   2   4  16       51.57       54.14      2.48 o 
   3   4  16      382.03      355.34      5.23 o 
   4   4  16        4.39        6.06      1.88 o 
   5   4  16       25.92       25.38      2.17 o 
   6   4  16        0.78        2.49      2.07 o 
   7   4  16       58.14       44.31      2.77 o 
   8   4  16      675.40      652.31      8.90 o 
   9   4  16      251.24      244.83      5.96 o 
  10   4  16       93.48       93.35      5.17 o 
   1   5  16       49.17       54.86      2.95 o 
   2   5  16       12.43       13.90      2.32 o 
   3   5  16       34.75       36.67      2.57 o 
   4   5  16      954.11      889.13     11.30 o 
   5   5  16       99.65       98.46      3.38 o 
   6   5  16        0.05        0.00      2.26 o 
   7   5  16      126.19      127.54      4.08 o 
   8   5  16       15.79       11.95      2.93 o 
   9   5  16        1.27        0.00      3.02 o 
   0   6  16     1554.21     1424.16     26.65 o 
   1   6  16      455.88      402.63      7.05 o 
   2   6  16        0.26        0.00      2.14 o 
   3   6  16       35.27       37.86      3.44 o 
   4   6  16       80.51       81.41      3.40 o 
   5   6  16        1.70        0.50      2.48 o 
   6   6  16       54.54       50.03      3.15 o 
   7   6  16        1.73        0.00      2.45 o 
   8   6  16       22.65       23.70      3.66 o 
   1   7  16        3.35        5.11      2.45 o 
   2   7  16       42.29       40.43      2.90 o 
   3   7  16        8.33        6.01      2.41 o 
   4   7  16       37.56       31.23      3.21 o 
   5   7  16        0.19        0.00      2.70 o 
   6   7  16        7.54        6.26      2.91 o 
   7   7  16        2.73        0.28      4.13 o 
   0   8  16        0.16        0.00      4.58 o 
   1   8  16       18.44       12.35      3.29 o 
   2   8  16       79.04       84.26      6.02 o 
   3   8  16       21.89       16.45      4.03 o 
   4   8  16        0.73        0.00      2.96 o 
   5   8  16        0.49        0.00      3.11 o 
   6   8  16       13.36       21.64      3.77 o 
   1   9  16       12.32       16.23      3.66 o 
   2   9  16       25.72       28.28      3.88 o 
   3   9  16        1.01        2.06      3.42 o 
   1   1  17      260.32      256.46      3.45 o 
   2   1  17       29.55       27.81      1.68 o 
   3   1  17      287.83      274.85      3.41 o 
   4   1  17      529.90      539.81      5.36 o 
   5   1  17       66.62       75.08      2.12 o 
   6   1  17      111.71      124.08      3.08 o 
   7   1  17      115.27      116.39      3.27 o 
   8   1  17        0.01        0.31      2.11 o 
   9   1  17       66.06       62.96      3.10 o 
  10   1  17       68.99       77.34      4.03 o 
  11   1  17        5.29        2.70      3.49 o 
   0   2  17      685.23      703.21     12.11 o 
   1   2  17       53.09       61.60      3.24 o 
   2   2  17      124.73      127.59      3.09 o 
   3   2  17       72.15       73.38      2.46 o 
   4   2  17       23.95       24.61      1.66 o 
   5   2  17      362.90      391.69      4.80 o 
   6   2  17      119.96      128.62      2.95 o 
   7   2  17      659.04      635.33      8.65 o 
   8   2  17        0.34        0.84      2.01 o 
   9   2  17      190.48      194.82      4.66 o 
  10   2  17        0.78        0.00      2.58 o 
  11   2  17        0.80        0.00      3.38 o 
   1   3  17      216.50      211.53      4.54 o 
   2   3  17       74.29       79.19      2.70 o 
   3   3  17      155.77      158.57      3.58 o 
   4   3  17      557.63      527.67      6.64 o 
   5   3  17      142.30      146.22      3.41 o 
   6   3  17        4.47        2.24      1.83 o 
   7   3  17      171.69      175.32      5.23 o 
   8   3  17      149.50      155.89      5.72 o 
   9   3  17      151.13      135.91      4.62 o 
  10   3  17       47.94       49.74      4.44 o 
   0   4  17      156.78      148.22      6.00 o 
   1   4  17       32.03       31.75      2.54 o 
   2   4  17      178.93      170.68      4.38 o 
   3   4  17       62.67       64.01      2.52 o 
   4   4  17      440.42      431.22      7.83 o 
   5   4  17      125.08      110.28      3.22 o 
   6   4  17      170.52      159.89      4.04 o 
   7   4  17       92.37       97.84      3.42 o 
   8   4  17       88.97      108.56      4.31 o 
   9   4  17       12.06       22.51      3.17 o 
  10   4  17       95.93      103.10      5.50 o 
   1   5  17        2.39        3.22      2.22 o 
   2   5  17        4.71        1.93      2.26 o 
   3   5  17        6.32        6.69      2.25 o 
   4   5  17        0.00        0.00      1.98 o 
   5   5  17       43.59       42.37      2.59 o 
   6   5  17       33.83       33.17      2.67 o 
   7   5  17        3.56        0.66      2.28 o 
   8   5  17        2.94        0.00      2.48 o 
   9   5  17       69.87       65.66      3.96 o 
   0   6  17      274.18      255.24     12.51 o 
   1   6  17        0.44        0.00      2.29 o 
   2   6  17      114.84      103.27      3.70 o 
   3   6  17       13.72       14.40      2.46 o 
   4   6  17        3.44        4.99      2.21 o 
   5   6  17       37.32       35.77      4.42 o 
   6   6  17      100.44      102.31      3.99 o 
   7   6  17       12.35       11.34      3.32 o 
   8   6  17        7.08        4.12      3.25 o 
   1   7  17       36.81       41.46      3.25 o 
   2   7  17      184.06      163.51      4.63 o 
   3   7  17       30.97       27.80      2.87 o 
   4   7  17        4.92        2.67      2.75 o 
   5   7  17        2.05        4.22      2.77 o 
   6   7  17        0.94        0.00      2.85 o 
   7   7  17        3.31        4.58      2.76 o 
   0   8  17      384.67      318.46     11.96 o 
   1   8  17        0.08        2.96      3.17 o 
   2   8  17       31.20       21.67      3.70 o 
   3   8  17        5.85        0.00      3.04 o 
   4   8  17        1.42        0.00      3.90 o 
   5   8  17        2.61        5.64      3.39 o 
   1   9  17        2.61        4.82      3.41 o 
   0   0  18        1.11        0.00      2.84 o 
   1   0  18     1521.66     1472.38     19.15 o 
   2   0  18      267.18      244.97      5.48 o 
   3   0  18     3087.59     3124.92     39.03 o 
   4   0  18      880.01      858.57     14.00 o 
   5   0  18        5.00        5.18      2.19 o 
   6   0  18      195.94      193.06      4.85 o 
   7   0  18       85.75       93.89      5.28 o 
   8   0  18      522.36      529.36     11.41 o 
   9   0  18      631.51      647.38     17.05 o 
  10   0  18        0.02        5.50      3.77 o 
  11   0  18      360.09      392.29     13.22 o 
   1   1  18        5.41        3.75      1.24 o 
   2   1  18      389.74      395.88      4.38 o 
   3   1  18        0.41        0.00      1.16 o 
   4   1  18        0.30        0.00      1.36 o 
   5   1  18        1.08        0.00      1.35 o 
   6   1  18      845.74      843.19      8.54 o 
   7   1  18      138.01      139.50      3.72 o 
   8   1  18      124.41      128.06      3.79 o 
   9   1  18      198.16      208.12      5.26 o 
  10   1  18       92.54       97.66      4.05 o 
   0   2  18      204.84      225.63      5.25 o 
   1   2  18      152.31      130.62      3.25 o 
   2   2  18      547.86      530.84      6.41 o 
   3   2  18      105.32      113.95      3.08 o 
   4   2  18      290.25      273.10      4.21 o 
   5   2  18      611.64      629.51      7.08 o 
   6   2  18      201.36      186.01      3.80 o 
   7   2  18      191.18      212.17      4.68 o 
   8   2  18       47.86       45.20      3.25 o 
   9   2  18       25.02       27.20      2.96 o 
  10   2  18       34.37       36.48      3.68 o 
   1   3  18       54.17       62.10      3.35 o 
   2   3  18      259.66      243.01      4.38 o 
   3   3  18      156.23      144.53      3.54 o 
   4   3  18       77.55       80.32      2.77 o 
   5   3  18      242.30      233.75      4.17 o 
   6   3  18      272.93      256.23      5.48 o 
   7   3  18      121.70      129.75      3.95 o 
   8   3  18       25.82       35.52      2.84 o 
   9   3  18        9.95        9.93      2.73 o 
  10   3  18        6.70        2.72      3.23 o 
   0   4  18       52.08       57.01      4.28 o 
   1   4  18        3.14        0.26      2.12 o 
   2   4  18       55.20       54.26      3.02 o 
   3   4  18       16.10       13.70      2.24 o 
   4   4  18      413.68      388.82      5.79 o 
   5   4  18      235.80      211.32      4.64 o 
   6   4  18        1.98        0.61      2.37 o 
   7   4  18      225.06      213.88      4.78 o 
   8   4  18       12.75        9.41      2.64 o 
   9   4  18        0.05        1.46      2.75 o 
   1   5  18        0.62        0.96      2.15 o 
   2   5  18       49.05       40.53      2.93 o 
   3   5  18        7.44        4.33      2.18 o 
   4   5  18       31.30       34.33      2.69 o 
   5   5  18      173.68      159.74      4.36 o 
   6   5  18       29.24       20.88      2.51 o 
   7   5  18        0.17        0.00      2.26 o 
   8   5  18        0.23        0.00      2.48 o 
   9   5  18       15.93       23.45      3.32 o 
   0   6  18      223.55      184.66      9.33 o 
   1   6  18       18.52       10.82      2.53 o 
   2   6  18      171.09      163.32      4.45 o 
   3   6  18       39.03       38.92      2.90 o 
   4   6  18       61.78       58.27      3.22 o 
   5   6  18       13.87       12.42      2.90 o 
   6   6  18       17.17       19.87      2.92 o 
   7   6  18       27.49       39.90      3.24 o 
   8   6  18        7.58        3.00      3.34 o 
   1   7  18       16.25       12.53      2.74 o 
   2   7  18       35.71       35.00      4.06 o 
   3   7  18       62.69       62.12      3.72 o 
   4   7  18        1.26        0.00      2.35 o 
   5   7  18        0.00        0.00      2.72 o 
   6   7  18        0.84        0.00      2.90 o 
   0   8  18        7.56       10.34      4.04 o 
   1   8  18      400.80      377.12     10.22 o 
   2   8  18       52.10       50.44      3.77 o 
   3   8  18       19.51       17.82      3.19 o 
   4   8  18        0.27        1.69      2.98 o 
   1   1  19       81.37       79.65      2.37 o 
   2   1  19        1.04        0.16      1.52 o 
   3   1  19        6.73        8.13      1.58 o 
   4   1  19       40.97       45.34      1.97 o 
   5   1  19      720.53      710.25      6.87 o 
   6   1  19       63.42       65.68      2.47 o 
   7   1  19     1146.33     1142.76     11.80 o 
   8   1  19       90.04       88.43      4.65 o 
   9   1  19        0.22        0.00      2.52 o 
  10   1  19       51.58       62.50      3.85 o 
   0   2  19       67.25       70.81      4.28 o 
   1   2  19       16.90       21.36      1.99 o 
   2   2  19      768.37      737.17      8.15 o 
   3   2  19       14.60       13.63      1.89 o 
   4   2  19       40.68       41.47      2.17 o 
   5   2  19      202.38      208.34      3.95 o 
   6   2  19       34.02       31.68      2.23 o 
   7   2  19       63.98       70.74      3.16 o 
   8   2  19       32.63       34.94      2.79 o 
   9   2  19       23.55       23.51      2.90 o 
  10   2  19      112.56      115.72      5.67 o 
   1   3  19       50.59       44.78      2.79 o 
   2   3  19      477.45      450.48      7.02 o 
   3   3  19        1.69        0.00      1.68 o 
   4   3  19      498.25      478.64      6.35 o 
   5   3  19       36.12       34.47      2.59 o 
   6   3  19      362.16      362.14      5.85 o 
   7   3  19       81.95       93.81      3.37 o 
   8   3  19       68.85       74.81      3.54 o 
   9   3  19       83.62       85.69      3.98 o 
   0   4  19      246.14      250.56     11.16 o 
   1   4  19      101.99       81.03      3.42 o 
   2   4  19      144.77      131.61      4.16 o 
   3   4  19       23.04       22.50      2.38 o 
   4   4  19        2.03        2.07      2.04 o 
   5   4  19       68.16       65.48      2.85 o 
   6   4  19       19.13       18.16      2.36 o 
   7   4  19       30.34       40.16      2.83 o 
   8   4  19        2.47        2.97      2.51 o 
   9   4  19        9.00        5.50      3.33 o 
   1   5  19       16.95       12.36      2.70 o 
   2   5  19        0.36        0.00      2.26 o 
   3   5  19      298.79      289.33      5.59 o 
   4   5  19       17.44       16.42      2.37 o 
   5   5  19       48.64       49.29      3.25 o 
   6   5  19       36.68       29.66      2.98 o 
   7   5  19       40.54       37.49      2.91 o 
   8   5  19        4.57        0.27      2.76 o 
   0   6  19      107.50      101.60      5.76 o 
   1   6  19       86.81       73.26      3.95 o 
   2   6  19        5.15        9.93      2.48 o 
   3   6  19        7.00        2.43      2.41 o 
   4   6  19        0.60        0.00      2.26 o 
   5   6  19       53.63       50.42      3.86 o 
   6   6  19        8.58        4.66      2.59 o 
   7   6  19       25.51       22.47      3.04 o 
   1   7  19        6.02        3.12      2.57 o 
   2   7  19        1.15        0.00      2.32 o 
   3   7  19       20.41       17.36      2.79 o 
   4   7  19        6.90        3.78      2.98 o 
   5   7  19       46.63       37.29      3.64 o 
   6   7  19        7.19       11.28      3.25 o 
   0   8  19        0.48        0.00      3.67 o 
   1   8  19        4.49        2.03      2.63 o 
   2   8  19       45.50       37.25      3.62 o 
   3   8  19        7.45        6.12      2.94 o 
   0   0  20        0.46        0.00      2.88 o 
   1   0  20       92.66       90.38      3.66 o 
   2   0  20      362.88      360.48      6.08 o 
   3   0  20      856.71      855.32     10.30 o 
   4   0  20      342.72      323.01      5.47 o 
   5   0  20     2337.50     2338.41     29.67 o 
   6   0  20       76.61       90.20      4.28 o 
   7   0  20      330.59      324.49      6.65 o 
   8   0  20       15.14       17.38      5.63 o 
   9   0  20       39.43       38.09      4.58 o 
  10   0  20       13.00       14.62      4.06 o 
   1   1  20      408.58      395.56      5.73 o 
   2   1  20       66.66       71.14      2.76 o 
   3   1  20       37.43       33.17      1.99 o 
   4   1  20      498.40      491.25      5.98 o 
   5   1  20      572.20      605.92      7.40 o 
   6   1  20        1.27        0.17      1.86 o 
   7   1  20      191.86      207.88      5.07 o 
   8   1  20       14.30       12.91      2.98 o 
   9   1  20       56.16       53.62      4.59 o 
  10   1  20      121.61      132.43      5.19 o 
   0   2  20      571.63      571.96     11.49 o 
   1   2  20      730.10      696.88     10.00 o 
   2   2  20       35.67       36.09      2.21 o 
   3   2  20      504.26      494.39      7.35 o 
   4   2  20       24.20       29.26      2.28 o 
   5   2  20        0.72        1.37      1.74 o 
   6   2  20        0.00        0.00      1.77 o 
   7   2  20       75.67       70.38      4.32 o 
   8   2  20        0.61        1.42      2.36 o 
   9   2  20        8.52        2.67      2.86 o 
   1   3  20        0.99        2.07      2.37 o 
   2   3  20      267.13      275.76      5.47 o 
   3   3  20      174.85      167.61      4.20 o 
   4   3  20       12.85        7.90      1.98 o 
   5   3  20      169.38      168.88      3.78 o 
   6   3  20        3.62        0.45      2.08 o 
   7   3  20       10.83       13.29      2.33 o 
   8   3  20        4.53        3.00      2.44 o 
   9   3  20       17.10       24.47      3.17 o 
   0   4  20      904.07      863.27     15.74 o 
   1   4  20       12.27       13.96      2.48 o 
   2   4  20      179.43      145.66      4.29 o 
   3   4  20       48.01       47.67      2.77 o 
   4   4  20        7.21        6.87      2.17 o 
   5   4  20      106.66      102.96      3.61 o 
   6   4  20       72.57       72.06      3.14 o 
   7   4  20       40.69       36.51      2.82 o 
   8   4  20       80.69       89.05      3.79 o 
   1   5  20       10.42        6.45      2.70 o 
   2   5  20        0.25        2.05      2.37 o 
   3   5  20      116.24      117.69      3.85 o 
   4   5  20        7.39        9.96      2.35 o 
   5   5  20        0.08        0.00      2.58 o 
   6   5  20        0.94        2.12      2.46 o 
   7   5  20       20.29       15.97      2.75 o 
   8   5  20        7.57        6.93      3.00 o 
   0   6  20       56.06       42.81      4.32 o 
   1   6  20        3.75        0.42      2.43 o 
   2   6  20       44.70       40.89      3.03 o 
   3   6  20      104.88       96.57      4.58 o 
   4   6  20       24.64       26.07      2.80 o 
   5   6  20       18.76       24.25      3.22 o 
   6   6  20       18.03       22.73      2.91 o 
   7   6  20       26.52       30.48      3.18 o 
   1   7  20        5.73        3.64      2.69 o 
   2   7  20        0.16        2.32      2.47 o 
   3   7  20        0.59        0.00      2.43 o 
   4   7  20       20.67       16.72      2.85 o 
   5   7  20       14.19       10.75      3.12 o 
   0   8  20       58.51       72.21      5.98 o 
   1   8  20       30.80       24.15      3.13 o 
   2   8  20       13.08       11.36      2.88 o 
   1   1  21      175.89      181.08      3.94 o 
   2   1  21        6.55        7.50      1.90 o 
   3   1  21      117.37      124.07      3.15 o 
   4   1  21      776.09      761.51      8.10 o 
   5   1  21       23.05       28.22      2.01 o 
   6   1  21      516.98      541.40      7.49 o 
   7   1  21       32.66       39.29      3.43 o 
   8   1  21       29.66       31.86      3.41 o 
   9   1  21       27.22       31.85      3.52 o 
   0   2  21      820.37      758.75     14.23 o 
   1   2  21     1573.30     1515.05     17.03 o 
   2   2  21      247.43      234.94      4.74 o 
   3   2  21       13.53       12.49      1.99 o 
   4   2  21        2.01        2.09      1.76 o 
   5   2  21       86.61       83.73      2.81 o 
   6   2  21       29.89       35.26      2.34 o 
   7   2  21       72.83       80.54      3.38 o 
   8   2  21        9.33       10.12      2.97 o 
   9   2  21       26.97       30.05      3.55 o 
   1   3  21      187.62      172.55      4.59 o 
   2   3  21      674.22      641.83      9.03 o 
   3   3  21       21.32       21.11      2.40 o 
   4   3  21        9.00        5.21      2.15 o 
   5   3  21        4.40        6.18      1.91 o 
   6   3  21       13.55       15.47      2.39 o 
   7   3  21       11.20       15.31      2.48 o 
   8   3  21       64.97       73.24      3.52 o 
   9   3  21        9.35       14.25      3.05 o 
   0   4  21     1900.26     1750.94     27.51 o 
   1   4  21      108.81      115.48      4.80 o 
   2   4  21       27.10       26.07      2.75 o 
   3   4  21       69.44       61.46      3.11 o 
   4   4  21       45.89       44.76      2.87 o 
   5   4  21       17.78       20.47      2.33 o 
   6   4  21        8.59        9.21      2.58 o 
   7   4  21        0.01        0.00      2.32 o 
   8   4  21        0.50        0.00      2.49 o 
   1   5  21       28.94       27.05      2.86 o 
   2   5  21       16.79       17.08      2.69 o 
   3   5  21        0.58        0.00      2.21 o 
   4   5  21      118.06      120.88      4.03 o 
   5   5  21        3.61        2.45      2.81 o 
   6   5  21       12.59        7.71      2.67 o 
   7   5  21       25.75       21.95      2.98 o 
   0   6  21       48.47       46.34      4.90 o 
   1   6  21        7.22        9.84      2.66 o 
   2   6  21        9.56       11.08      2.59 o 
   3   6  21        2.53        3.30      2.44 o 
   4   6  21      125.17      121.91      4.20 o 
   5   6  21        2.44        3.77      2.84 o 
   6   6  21        4.22        0.00      2.89 o 
   1   7  21        0.28        0.00      2.61 o 
   2   7  21        0.90        3.61      2.47 o 
   3   7  21       18.76       16.51      2.83 o 
   4   7  21      106.90       99.93      4.63 o 
   0   0  22      823.72      788.54     17.12 o 
   1   0  22       76.22       74.47      3.62 o 
   2   0  22        7.22       10.49      3.13 o 
   3   0  22      104.28       91.05      9.09 o 
   4   0  22      754.01      768.46     14.66 o 
   5   0  22      179.70      174.99      6.65 o 
   6   0  22       19.52       12.86      3.75 o 
   7   0  22      300.58      312.93      9.78 o 
   8   0  22        4.34        3.89      4.40 o 
   9   0  22       15.31       18.30      5.45 o 
   1   1  22       15.29       18.40      2.34 o 
   2   1  22        6.90        8.97      1.98 o 
   3   1  22      150.03      150.07      3.40 o 
   4   1  22      256.28      260.05      4.48 o 
   5   1  22       48.13       51.68      2.63 o 
   6   1  22      267.47      271.53      5.26 o 
   7   1  22        5.57        8.04      2.61 o 
   8   1  22        8.31        5.90      2.89 o 
   9   1  22        6.02        7.53      3.16 o 
   0   2  22       14.30        7.68      3.38 o 
   1   2  22      327.12      310.24      5.78 o 
   2   2  22      225.16      214.49      4.63 o 
   3   2  22       19.83       16.42      2.25 o 
   4   2  22      175.28      175.44      3.73 o 
   5   2  22        7.23        5.89      1.91 o 
   6   2  22      223.14      224.45      4.33 o 
   7   2  22        7.65        9.38      2.65 o 
   8   2  22        0.85        2.34      2.93 o 
   1   3  22        4.65        2.97      2.46 o 
   2   3  22       27.06       37.11      3.41 o 
   3   3  22       77.04       85.68      3.31 o 
   4   3  22        2.66        0.00      2.02 o 
   5   3  22       10.92        7.67      2.16 o 
   6   3  22       44.93       55.51      2.98 o 
   7   3  22        8.27        8.67      2.39 o 
   8   3  22        7.38        8.44      2.63 o 
   0   4  22      446.80      434.76     10.49 o 
   1   4  22      673.89      607.25      9.05 o 
   2   4  22        3.47        6.15      2.45 o 
   3   4  22        0.48        0.22      2.20 o 
   4   4  22        0.08        0.78      2.16 o 
   5   4  22        3.98        6.00      2.19 o 
   6   4  22       22.48       26.07      2.88 o 
   7   4  22       20.18       23.94      2.92 o 
   1   5  22      100.09       89.57      4.27 o 
   2   5  22       55.68       50.11      3.09 o 
   3   5  22       17.44       15.40      2.56 o 
   4   5  22       92.34      107.83      3.87 o 
   5   5  22      206.76      180.94      5.65 o 
   6   5  22       48.98       50.41      3.42 o 
   0   6  22        0.21        0.00      3.59 o 
   1   6  22       24.59       29.19      3.11 o 
   2   6  22       43.29       48.67      3.41 o 
   3   6  22      221.54      207.46      5.30 o 
   4   6  22        5.90        4.55      2.56 o 
   5   6  22        6.83        2.72      3.46 o 
   1   7  22       17.00       16.41      3.03 o 
   2   7  22        7.03       16.24      2.82 o 
   3   7  22        0.01        0.00      2.61 o 
   1   1  23       23.93       25.04      2.94 o 
   2   1  23        0.06        0.00      2.40 o 
   3   1  23       90.29       91.81      2.81 o 
   4   1  23       45.18       49.15      2.79 o 
   5   1  23       43.08       44.71      2.77 o 
   6   1  23      175.70      167.10      4.44 o 
   7   1  23        8.73        8.50      2.64 o 
   8   1  23       30.89       27.79      7.73 o 
   0   2  23     1070.71      917.02     16.67 o 
   1   2  23        0.00        1.21      2.18 o 
   2   2  23       29.02       27.73      2.53 o 
   3   2  23       24.35       22.84      2.35 o 
   4   2  23       13.09       16.04      2.10 o 
   5   2  23       18.13       17.70      2.14 o 
   6   2  23      157.44      158.96      4.98 o 
   7   2  23        4.28        9.33      2.81 o 
   8   2  23       12.36       13.43      3.30 o 
   1   3  23        0.01        0.00      2.31 o 
   2   3  23      100.24       92.93      3.72 o 
   3   3  23       11.84       11.59      2.34 o 
   4   3  23        0.41        0.00      2.09 o 
   5   3  23        8.57       11.46      2.30 o 
   6   3  23        2.84        1.14      2.44 o 
   7   3  23        4.69        0.00      2.32 o 
   0   4  23        0.02        0.00      4.12 o 
   1   4  23       17.58       26.95      2.94 o 
   2   4  23      450.50      394.77      7.14 o 
   3   4  23        0.60        1.54      2.27 o 
   4   4  23        8.31        6.68      2.29 o 
   5   4  23       49.00       47.89      2.87 o 
   6   4  23       24.37       27.00      3.37 o 
   7   4  23        0.40        0.00      2.54 o 
   1   5  23       14.27       11.29      2.72 o 
   2   5  23        3.18        8.27      2.50 o 
   3   5  23       33.37       42.93      3.16 o 
   4   5  23      135.46      139.22      4.44 o 
   5   5  23        2.62        0.58      2.76 o 
   6   5  23       16.07       14.60      2.90 o 
   0   6  23        1.90        4.40      3.89 o 
   1   6  23        0.13        0.00      2.51 o 
   2   6  23      184.13      192.36      5.58 o 
   3   6  23       60.44       63.21      3.55 o 
   4   6  23        3.41        0.00      2.51 o 
   1   7  23        7.07        1.65      2.88 o 
   0   0  24      610.58      590.95     22.01 o 
   1   0  24      172.66      155.56      6.98 o 
   2   0  24      140.28      130.77      7.22 o 
   3   0  24       99.96       98.47      5.92 o 
   4   0  24      306.60      308.18      8.94 o 
   5   0  24       21.59       25.96      3.99 o 
   6   0  24       50.75       57.82      4.91 o 
   7   0  24       14.59       14.30      4.15 o 
   8   0  24        0.29        0.00      4.70 o 
   1   1  24        1.35        0.00      2.04 o 
   2   1  24       10.98       14.25      2.72 o 
   3   1  24       48.87       55.66      5.04 o 
   4   1  24      286.88      302.32      6.18 o 
   5   1  24       21.35       21.96      2.60 o 
   6   1  24      306.65      352.72      6.86 o 
   7   1  24       79.16       91.52      5.40 o 
   8   1  24        0.03        1.90      4.33 o 
   0   2  24        1.72        7.65      3.35 o 
   1   2  24        0.01        0.00      2.22 o 
   2   2  24       10.51       12.40      2.25 o 
   3   2  24        6.94        3.69      2.11 o 
   4   2  24       77.54       86.63      3.13 o 
   5   2  24       73.82       79.95      3.71 o 
   6   2  24      170.64      170.42      7.50 o 
   7   2  24        6.30        6.61      2.71 o 
   1   3  24        0.01        0.00      2.29 o 
   2   3  24        9.92       10.81      2.56 o 
   3   3  24        0.98        2.39      2.18 o 
   4   3  24        1.20        0.00      2.16 o 
   5   3  24       24.34       22.76      2.47 o 
   6   3  24        1.01        0.00      2.38 o 
   7   3  24        1.73        0.44      3.01 o 
   0   4  24       34.00       45.46      4.58 o 
   1   4  24      161.95      160.49      4.89 o 
   2   4  24       32.57       38.53      3.12 o 
   3   4  24        7.29       10.81      2.47 o 
   4   4  24        0.35        0.10      2.34 o 
   5   4  24        3.67        3.81      2.51 o 
   6   4  24        0.91        1.10      2.65 o 
   1   5  24       30.82       30.06      3.95 o 
   2   5  24        0.89        3.88      2.47 o 
   3   5  24       49.84       50.34      3.30 o 
   4   5  24        0.06        3.35      2.81 o 
   5   5  24       17.92       22.80      3.22 o 
   0   6  24        2.18        0.00      3.72 o 
   1   6  24       20.14       22.24      3.19 o 
   2   6  24        6.75        3.63      2.92 o 
   3   6  24       37.29       35.23      3.25 o 
   1   1  25        5.65        3.92      2.57 o 
   2   1  25        0.01        0.98      2.58 o 
   3   1  25       51.33       47.77      3.53 o 
   4   1  25      112.39      114.50      4.63 o 
   5   1  25       86.53       87.24      3.64 o 
   6   1  25      159.21      172.43      5.20 o 
   7   1  25        6.79        9.48      3.12 o 
   0   2  25       86.37       79.90      5.07 o 
   1   2  25      227.36      214.62      4.88 o 
   2   2  25       75.12       67.45      3.10 o 
   3   2  25       41.10       43.50      2.86 o 
   4   2  25       54.67       58.78      3.77 o 
   5   2  25      183.49      184.23      5.66 o 
   6   2  25        0.44        0.00      3.17 o 
   7   2  25       19.80       22.67      3.51 o 
   1   3  25       25.11       28.77      2.86 o 
   2   3  25      121.26      114.76      4.19 o 
   3   3  25      123.72      120.49      4.00 o 
   4   3  25        2.08        0.78      2.05 o 
   5   3  25       61.69       63.44      3.08 o 
   6   3  25        0.15        2.84      3.05 o 
   0   4  25      480.80      396.63     10.40 o 
   1   4  25       11.89        8.64      2.64 o 
   2   4  25        1.03        0.00      2.27 o 
   3   4  25       21.38       22.49      2.67 o 
   4   4  25       11.68       15.63      2.64 o 
   5   4  25       10.01       10.89      2.66 o 
   1   5  25       53.10       57.49      3.69 o 
   2   5  25        3.14        0.00      2.48 o 
   3   5  25       64.41       78.23      3.82 o 
   4   5  25        7.13        4.48      2.55 o 
   0   6  25       10.16       10.02      4.00 o 
   0   0  26       99.63      105.96     10.19 o 
   1   0  26       63.57       74.97      6.48 o 
   2   0  26      628.96      601.58     16.57 o 
   3   0  26        4.58        4.93      5.09 o 
   4   0  26        4.31        3.36      3.67 o 
   5   0  26       80.06       87.70      5.62 o 
   6   0  26      284.19      291.75      9.30 o 
   1   1  26        4.42        4.02      2.75 o 
   2   1  26        0.51        1.57      2.73 o 
   3   1  26        1.29        3.80      2.76 o 
   4   1  26      424.26      433.34     11.44 o 
   5   1  26       37.72       41.10      3.70 o 
   6   1  26       25.64       29.65      3.11 o 
   0   2  26      623.68      560.51     12.41 o 
   1   2  26       16.39       12.31      2.37 o 
   2   2  26       25.74       26.26      2.87 o 
   3   2  26        7.23        7.12      3.48 o 
   4   2  26        6.07        4.12      2.81 o 
   5   2  26        5.31        7.63      2.98 o 
   6   2  26       54.85       65.73      4.73 o 
   1   3  26        5.72        0.03      2.52 o 
   2   3  26        7.50        1.05      2.32 o 
   3   3  26       31.19       37.03      3.26 o 
   4   3  26       11.58       17.84      2.44 o 
   5   3  26        1.47        3.49      2.66 o 
   0   4  26        1.46        1.96      4.40 o 
   1   4  26       29.22       29.89      3.06 o 
   2   4  26       17.73       22.36      2.75 o 
   3   4  26        5.76        5.86      2.53 o 
   4   4  26        3.35        1.67      2.47 o 
   1   5  26       10.02       12.21      2.93 o 
   2   5  26        1.56        5.68      2.81 o 
   1   1  27       12.83       11.14      4.80 o 
   2   1  27        9.83       10.47      2.99 o 
   3   1  27        0.09        3.82      2.91 o 
   4   1  27       19.26       23.44      2.96 o 
   5   1  27       18.12       23.64      3.33 o 
   0   2  27      260.33      287.64      7.67 o 
   1   2  27       24.72       29.14      5.04 o 
   2   2  27       15.55       15.32      3.16 o 
   3   2  27       18.24       21.16      3.21 o 
   4   2  27       21.13       12.24      3.21 o 
   5   2  27        0.30        3.44      2.94 o 
   1   3  27        9.10        9.51      2.69 o 
   2   3  27       14.67       14.46      2.66 o 
   3   3  27        0.38        2.54      2.40 o 
   4   3  27       92.71      106.04      4.89 o 
   0   4  27       23.25       17.91      4.22 o 
   1   4  27        6.36        5.05      2.72 o 
   2   4  27        2.58        0.00      2.39 o 
   3   4  27        0.33        2.13      2.49 o 
   0   0  28       78.41       80.29     10.19 o 
   1   0  28       86.75       88.49      7.20 o 
   2   0  28       92.32      132.15      8.36 o 
   3   0  28      231.02      230.40     10.52 o 
   4   0  28        1.00        2.65      4.61 o 
   1   1  28       29.56       36.79      4.01 o 
   2   1  28        3.08        3.29      3.21 o 
   3   1  28       14.53       14.31      4.53 o 
   4   1  28      109.97      118.86      4.61 o 
   0   2  28      114.65      135.24      6.58 o 
   1   2  28        4.66        0.00      2.45 o 
   2   2  28        6.47        1.47      3.24 o 
   3   2  28       10.80       21.29      3.32 o 
   4   2  28        9.82       15.06      3.32 o 
   1   3  28        0.20        0.00      2.64 o 
   2   3  28        0.05        0.00      2.62 o 
   1   1  29        0.03        1.81      3.29 o 
   2   1  29       19.52       28.11      4.01 o 
   0   2  29       20.75       14.19      4.15 o 
   1   2  29       28.67       31.57      3.62 o 
                                                 
